# Supplementary material for: Relationship between Vitamin Intake and Health-Related Quality of Life in a Japanese Population: A Cross-Sectional Analysis of the Shika Study
Source: Nutrients. 2021 Mar 22;13(3):1023. doi: 10.3390/nu13031023 (PMC8004289; doi:10.3390/nu13031023)
Supplement: Supplementary file 1 [file nutrients-13-01023-s001.zip]

Archive with 1 entries (1 files):
- nutrients-1097232-SI.xlsm
