# Supplementary material for: Relationship between Vitamin Intake and Health-Related Quality of Life in a Japanese Population: A Cross-Sectional Analysis of the Shika Study
Source: Nutrients. 2021 Mar 22;13(3):1023. doi: 10.3390/nu13031023 (PMC8004289; doi:10.3390/nu13031023)
Supplement: Supplementary file 1 [file nutrients-13-01023-s001.zip › nutrients-1097232-SI.xlsm]

## Sheet: Supplementary table
Supplementary table
	Male (N=1,429)		Female (N=1,733)		p-value*
	平均値	標準偏差	平均値	標準偏差
Cereals (g)	466.18	188.43	356.53	141.18	1.35934e-69
Potatos (g)	43.98	43.5	50.24	43	5.36566e-05
Suger, sweetener (g)	5.37	4.6	4.95	4.21	0.00866439
Pulses (g)	67.38	49.77	65.1	43.29	0.175017
Green and yellow vegetables (g)	86.17	69	93.59	72.44	0.00342168
Other vegetables (g)	151.76	96.31	152	92.44	0.941936
Fruits (g)	92.92	95.95	108.33	97.51	8.83566e-06
Seafood (g)	97.18	69.27	83.14	64.2	5.14355e-09
Meats (g)	66.44	45.21	56.02	38.22	6.19055e-12
Eggs (g)	42.2	29.03	34.63	23.23	2.3533e-15
Milk (g)	111.85	112.24	128.55	106.01	2.04813e-05
Oils and fats (g)	10.65	5.9	8.95	5.08	1.57495e-17
Confectionery (g)	46.25	45.12	51.43	45.68	0.00143032
Preference beverage (g)	734.62	456.42	480.36	323.65	4.15588e-66
Seasoning, spice (g)	338.46	171.86	249.68	132.69	6.06984e-55
Retinol from cereals (μg)	34.13	31.28	35.55	28.2	0.185888
Retinol from potatos (μg)	0	0	0	0	_
Retinol from suger, sweetener (μg)	0	0	0	0	_
Retinol from pulses (μg)	0	0	0	0	_
Retinol from green and yellow vegetables (μg)	0	0	0	0	_
Retinol from other vegetables (μg)	0	0	0	0	_
Retinol from fruits (μg)	0	0	0	0	_
Retinol from seafood (μg)	110.05	98.22	93.36	91.94	1.04692e-06
Retinol from meats (μg)	166.23	547.7	65.94	196.55	6.35728e-11
Retinol from eggs (μg)	59.08	40.64	48.49	32.53	2.3533e-15
Retinol from milk (μg)	35.62	37.32	40.92	35.32	4.80879e-05
Retinol from oils and fats (μg)	0	0	0	0	_
Retinol from confectionery (μg)	19.81	24.12	22.39	23.63	0.00257055
Retinol from preference beverage (μg)	0	0	0	0	_
Retinol from seasoning, spice (μg)	1.97	1.95	1.94	1.79	0.614734
βcarotene from (μg)	6.58	6.03	6.86	5.44	0.185888
βcarotene from (μg)	1.89	1.87	2.16	1.85	5.36566e-05
βcarotene from (μg)	0	0	0	0	_
βcarotene from (μg)	0	0	0	0	_
βcarotene from (μg)	2788.63	2262.95	3134.44	2375.91	3.01087e-05
βcarotene from (μg)	114.25	80.12	111.87	77.68	0.399263
βcarotene from (μg)	144.94	176.3	167.42	180.43	0.000436385
βcarotene from (μg)	3.84	3.87	2.95	3.12	2.43844e-12
βcarotene from (μg)	0.13	0.46	0.05	0.16	1.04273e-10
βcarotene from (μg)	7.17	4.93	5.89	3.95	2.3533e-15
βcarotene from (μg)	7.12	8.69	7.86	8	0.0138764
βcarotene from (μg)	0	0	0	0	_
βcarotene from (μg)	11.91	14.66	13.45	14.34	0.00306202
βcarotene from (μg)	0	0	0	0	_
βcarotene from (μg)	0	0	0	0	_
Retinol equivalent from (μg)	35.02	32.09	36.47	28.94	0.185888
Retinol equivalent from (μg)	0.11	0.11	0.13	0.11	5.36566e-05
Retinol equivalent from (μg)	0	0	0	0	_
Retinol equivalent from (μg)	0	0	0	0	_
Retinol equivalent from (μg)	232.42	188.62	261.25	198.03	3.01248e-05
Retinol equivalent from (μg)	9.46	6.65	9.27	6.45	0.398357
Retinol equivalent from (μg)	12.17	14.74	14.07	15.09	0.000386478
Retinol equivalent from (μg)	110.31	98.31	93.55	92.02	9.77673e-07
Retinol equivalent from (μg)	166.23	547.7	65.94	196.55	6.35728e-11
Retinol equivalent from (μg)	63.3	43.54	51.95	34.85	2.3533e-15
Retinol equivalent from (μg)	35.62	37.32	40.92	35.32	4.80879e-05
Retinol equivalent from (μg)	0	0	0	0	_
Retinol equivalent from (μg)	21.09	25.66	23.82	25.14	0.00255431
Retinol equivalent from (μg)	0	0	0	0	_
Retinol equivalent from (μg)	1.97	1.95	1.94	1.79	0.614734
Vitamin D from (μg)	0.05	0.05	0.05	0.04	0.185888
Vitamin D from (μg)	0	0	0	0	_
Vitamin D from (μg)	0	0	0	0	_
Vitamin D from (μg)	0	0	0	0	_
Vitamin D from (μg)	0	0	0	0	_
Vitamin D from (μg)	0.2	0.21	0.25	0.23	9.27275e-09
Vitamin D from (μg)	0	0	0	0	_
Vitamin D from (μg)	15.23	12.07	13.53	11.52	5.51537e-05
Vitamin D from (μg)	0.11	0.08	0.09	0.06	2.81426e-19
Vitamin D from (μg)	0.76	0.52	0.62	0.42	2.3533e-15
Vitamin D from (μg)	0.18	0.25	0.22	0.24	1.6454e-05
Vitamin D from (μg)	0	0	0	0	_
Vitamin D from (μg)	0.13	0.16	0.15	0.15	0.00166113
Vitamin D from (μg)	0	0	0	0	_
Vitamin D from (μg)	0.04	0.04	0.04	0.03	0.614734
α tocopherol from (μg)	0.48	0.38	0.47	0.34	0.562956
α tocopherol from (μg)	0.14	0.14	0.16	0.14	5.36566e-05
α tocopherol from (μg)	0	0	0	0	_
α tocopherol from (μg)	0.16	0.13	0.15	0.11	0.11564
α tocopherol from (μg)	1.15	0.92	1.27	0.96	0.000417725
α tocopherol from (μg)	0.21	0.14	0.21	0.13	0.785264
α tocopherol from (μg)	0.38	0.43	0.45	0.44	1.50045e-06
α tocopherol from (μg)	1.54	1.12	1.31	1.02	1.9498e-09
α tocopherol from (μg)	0.24	0.17	0.2	0.14	3.96177e-13
α tocopherol from (μg)	0.42	0.29	0.35	0.23	2.3533e-15
α tocopherol from (μg)	0.12	0.15	0.14	0.14	0.0184219
α tocopherol from (μg)	1.36	0.76	1.15	0.65	1.57495e-17
α tocopherol from (μg)	0.29	0.35	0.33	0.34	0.00187543
α tocopherol from (μg)	0	0	0	0	_
α tocopherol from (μg)	0.53	0.45	0.5	0.41	0.103658
Vitamin K from (μg)	1.25	1.15	1.3	1.03	0.185888
Vitamin K from (μg)	0	0	0	0	_
Vitamin K from (μg)	0	0	0	0	_
Vitamin K from (μg)	90.34	105.07	84.92	95.34	0.132977
Vitamin K from (μg)	93.85	88.31	100.46	92.03	0.040004
Vitamin K from (μg)	53.56	37.4	52.05	35.34	0.246613
Vitamin K from (μg)	0.23	0.51	0.23	0.5	0.978081
Vitamin K from (μg)	0.43	0.35	0.37	0.32	1.42456e-06
Vitamin K from (μg)	9.83	8.28	8.25	7.21	1.79348e-08
Vitamin K from (μg)	5.49	3.77	4.5	3.02	2.3533e-15
Vitamin K from (μg)	1.63	1.95	1.88	1.87	0.000229279
Vitamin K from (μg)	18.11	10.04	15.21	8.64	1.57495e-17
Vitamin K from (μg)	1.52	1.68	1.73	1.68	0.000307876
Vitamin K from (μg)	1.6	3.57	1.38	3.2	0.0766166
Vitamin K from (μg)	7.44	6.1	7.02	5.59	0.0430341
Vitamin B1 from (mg)	0.12	0.05	0.1	0.04	5.21292e-41
Vitamin B1 from (mg)	0.04	0.04	0.05	0.04	5.36566e-05
Vitamin B1 from (mg)	0	0	0	0	_
Vitamin B1 from (mg)	0.05	0.04	0.05	0.04	0.189714
Vitamin B1 from (mg)	0.05	0.05	0.06	0.05	0.00111213
Vitamin B1 from (mg)	0.07	0.04	0.07	0.04	0.330144
Vitamin B1 from (mg)	0.04	0.04	0.04	0.04	1.99848e-05
Vitamin B1 from (mg)	0.09	0.07	0.08	0.07	7.78414e-08
Vitamin B1 from (mg)	0.18	0.12	0.15	0.1	1.1995e-11
Vitamin B1 from (mg)	0.03	0.02	0.02	0.01	2.3533e-15
Vitamin B1 from (mg)	0.05	0.05	0.05	0.04	2.51375e-05
Vitamin B1 from (mg)	0	0	0	0	_
Vitamin B1 from (mg)	0.02	0.02	0.03	0.02	0.00212992
Vitamin B1 from (mg)	0	0	0	0	_
Vitamin B1 from (mg)	0.01	0	0	0	6.74309e-23
Vitamin B2 from (mg)	0.07	0.03	0.06	0.03	1.3661e-24
Vitamin B2 from (mg)	0.01	0.01	0.02	0.01	5.36566e-05
Vitamin B2 from (mg)	0	0	0	0	_
Vitamin B2 from (mg)	0.1	0.1	0.09	0.09	0.122362
Vitamin B2 from (mg)	0.08	0.07	0.08	0.07	0.00587933
Vitamin B2 from (mg)	0.05	0.03	0.05	0.03	0.0123439
Vitamin B2 from (mg)	0.02	0.02	0.02	0.02	1.8118e-06
Vitamin B2 from (mg)	0.21	0.16	0.19	0.14	9.33865e-08
Vitamin B2 from (mg)	0.15	0.15	0.12	0.09	1.27614e-17
Vitamin B2 from (mg)	0.18	0.12	0.15	0.1	2.3533e-15
Vitamin B2 from (mg)	0.18	0.18	0.21	0.17	4.11831e-05
Vitamin B2 from (mg)	0	0	0	0	_
Vitamin B2 from (mg)	0.05	0.06	0.06	0.06	0.00192025
Vitamin B2 from (mg)	0.14	0.11	0.1	0.09	1.20222e-19
Vitamin B2 from (mg)	0.02	0.01	0.01	0.01	1.09398e-25
Niacin from (mg)	1.34	0.54	1.12	0.45	2.05715e-34
Niacin from (mg)	0.47	0.47	0.54	0.46	5.36566e-05
Niacin from (mg)	0	0	0	0	_
Niacin from (mg)	0.23	0.22	0.22	0.19	0.112241
Niacin from (mg)	0.6	0.49	0.66	0.51	0.000393257
Niacin from (mg)	0.9	0.67	0.99	0.7	0.000102163
Niacin from (mg)	0.26	0.27	0.31	0.27	2.50487e-06
Niacin from (mg)	6.51	4.7	5.68	4.33	3.55783e-07
Niacin from (mg)	3.92	2.8	3.29	2.37	1.33733e-11
Niacin from (mg)	0.04	0.03	0.03	0.02	2.3533e-15
Niacin from (mg)	0.14	0.13	0.15	0.12	0.000332368
Niacin from (mg)	0	0	0	0	_
Niacin from (mg)	0.22	0.21	0.24	0.22	0.00890778
Niacin from (mg)	3.46	2.73	2.37	1.83	1.7078e-36
Niacin from (mg)	0.19	0.12	0.14	0.09	2.9479e-30
Vitamin B6 from (mg)	0.1	0.04	0.08	0.03	3.75867e-44
Vitamin B6 from (mg)	0.08	0.08	0.09	0.08	5.36566e-05
Vitamin B6 from (mg)	0	0	0	0	_
Vitamin B6 from (mg)	0.06	0.05	0.06	0.05	0.110071
Vitamin B6 from (mg)	0.09	0.08	0.1	0.08	0.000391428
Vitamin B6 from (mg)	0.14	0.09	0.14	0.09	0.778952
Vitamin B6 from (mg)	0.07	0.07	0.09	0.07	5.14874e-08
Vitamin B6 from (mg)	0.33	0.24	0.28	0.22	3.02757e-07
Vitamin B6 from (mg)	0.21	0.15	0.18	0.12	6.63426e-12
Vitamin B6 from (mg)	0.03	0.02	0.03	0.02	2.3533e-15
Vitamin B6 from (mg)	0.04	0.04	0.04	0.04	3.90325e-05
Vitamin B6 from (mg)	0	0	0	0	_
Vitamin B6 from (mg)	0.02	0.02	0.02	0.02	0.00605181
Vitamin B6 from (mg)	0.12	0.15	0.04	0.07	4.5006e-78
Vitamin B6 from (mg)	0.01	0.01	0.01	0.01	1.0341e-29
Vitamin B12 from (mg)	0.02	0.02	0.02	0.02	0.185888
Vitamin B12 from (mg)	0	0	0	0	_
Vitamin B12 from (mg)	0	0	0	0	_
Vitamin B12 from (mg)	0	0	0	0	_
Vitamin B12 from (mg)	0	0	0	0	_
Vitamin B12 from (mg)	0	0	0	0	_
Vitamin B12 from (mg)	0	0	0	0	_
Vitamin B12 from (mg)	9.77	7.21	8.45	6.5	9.78712e-08
Vitamin B12 from (mg)	0.89	1.39	0.58	0.59	4.89111e-15
Vitamin B12 from (mg)	0.38	0.26	0.31	0.21	2.3533e-15
Vitamin B12 from (mg)	0.37	0.38	0.43	0.36	5.40334e-05
Vitamin B12 from (mg)	0	0	0	0
Vitamin B12 from (mg)	0.06	0.07	0.06	0.06	0.00144985
Vitamin B12 from (mg)	0.16	0.27	0.04	0.14	3.35975e-51
Vitamin B12 from (mg)	0.02	0.01	0.02	0.01	5.12688e-12
Folic acid from (mg)	26.41	12.79	23.41	11.12	4.04704e-12
Folic acid from (mg)	10.89	10.78	12.45	10.65	5.36566e-05
Folic acid from (mg)	0	0	0	0	_
Folic acid from (mg)	22.91	22.49	21.7	20.35	0.116335
Folic acid from (mg)	63.21	59.27	69.82	62.76	0.00240083
Folic acid from (mg)	68.57	45.26	67.75	42.95	0.60284
Folic acid from (mg)	16.59	19.71	20.1	20.25	9.64613e-07
Folic acid from (mg)	19.39	15.24	16.45	14.49	3.70097e-08
Folic acid from (mg)	15.83	41.03	7.89	15.1	5.77413e-12
Folic acid from (mg)	18.15	12.48	14.89	9.99	2.3533e-15
Folic acid from (mg)	2.91	4.15	3.54	4.06	1.53355e-05
Folic acid from (mg)	0	0	0	0	_
Folic acid from (mg)	5.82	5.75	6.42	5.76	0.00385462
Folic acid from (mg)	35.12	35.6	23.98	29.2	5.15721e-21
Folic acid from (mg)	8.42	5.28	6.44	4.13	3.02184e-30
Pantothenic acid from (mg)	1.24	0.48	0.98	0.37	5.02488e-62
Pantothenic acid from (mg)	0.26	0.25	0.29	0.25	5.36566e-05
Pantothenic acid from (mg)	0	0	0	0	_
Pantothenic acid from (mg)	0.53	0.63	0.5	0.57	0.134984
Pantothenic acid from (mg)	0.23	0.18	0.26	0.19	0.000139341
Pantothenic acid from (mg)	0.42	0.27	0.43	0.26	0.133015
Pantothenic acid from (mg)	0.21	0.22	0.25	0.23	1.97363e-06
Pantothenic acid from (mg)	0.87	0.65	0.75	0.61	2.01667e-07
Pantothenic acid from (mg)	0.98	0.75	0.79	0.58	2.20064e-14
Pantothenic acid from (mg)	0.61	0.42	0.5	0.34	2.3533e-15
Pantothenic acid from (mg)	0.61	0.61	0.7	0.58	2.18898e-05
Pantothenic acid from (mg)	0	0	0	0	_
Pantothenic acid from (mg)	0.27	0.27	0.3	0.27	0.00352507
Pantothenic acid from (mg)	0.19	0.23	0.08	0.13	6.6529e-51
Pantothenic acid from (mg)	0.02	0.02	0.02	0.02	0.614734
Vitamin C from (mg)	0	0	0	0	_
Vitamin C from (mg)	11.79	11.66	13.47	11.53	5.36566e-05
Vitamin C from (mg)	0	0	0	0	_
Vitamin C from (mg)	0	0	0	0	_
Vitamin C from (mg)	21.7	18.07	23.58	19.06	0.00457721
Vitamin C from (mg)	25.65	17.36	25.23	16.36	0.478253
Vitamin C from (mg)	24.19	29.62	29.12	30.53	4.64271e-06
Vitamin C from (mg)	0.63	0.48	0.51	0.43	1.70612e-12
Vitamin C from (mg)	4.01	3.32	3.26	2.64	6.3743e-12
Vitamin C from (mg)	0	0	0	0	_
Vitamin C from (mg)	0.56	0.83	0.69	0.81	1.40453e-05
Vitamin C from (mg)	0	0	0	0	_
Vitamin C from (mg)	0	0	0	0	_
Vitamin C from (mg)	8.54	11.52	7.6	10.28	0.0166447
Vitamin C from (mg)	0.02	0.02	0.02	0.02	0.614734
* t-tests between male and female

## Sheet: Sheet1
GET
FILE='C:\Users\辻口博聖\Desktop\20210301 ビタミン類追加 1909102018睡眠追加（慢性疼痛、SF-36追加）志賀町コホートデータ_2011-2017_重複排除_BL_全質問表_20190415.sav'.
DATASET NAME データセット1 WINDOW=FRONT.
USE ALL.
COMPUTE filter_$=(sf36回答数 >= 28.8 & P2.エネルギー >= 600 & P2.エネルギー < 4000).
VARIABLE LABELS filter_$ 'sf36回答数 >= 28.8 & P2.エネルギー >= 600 & P2.エネルギー < 4000 (FILTER)'.
VALUE LABELS filter_$ 0 'Not Selected' 1 'Selected'.
FORMATS filter_$ (f1.0).
FILTER BY filter_$.
EXECUTE.
T-TEST GROUPS=sex_bdhq01(0 1)
/MISSING=ANALYSIS
/VARIABLES=摂取重量_穀類 摂取重量_いも類 摂取重量_砂糖・甘味料類 摂取重量_豆類 摂取重量_緑黄色野菜 摂取重量_その他の野菜 摂取重量_果実類 摂取重量_魚介類 摂取重量_肉類
摂取重量_卵類 摂取重量_乳類 摂取重量_油脂類 摂取重量_菓子類 摂取重量_嗜好飲料類 摂取重量_調味料・香辛料類 レチノール_穀類 レチノール_いも類 レチノール_砂糖・甘味料類
レチノール_豆類 レチノール_緑黄色野菜 レチノール_その他の野菜 レチノール_果実類 レチノール_魚介類 レチノール_肉類 レチノール_卵類 レチノール_乳類 レチノール_油脂類
レチノール_菓子類 レチノール_嗜好飲料類 レチノール_調味料・香辛料類 βカロテン当量_穀類 βカロテン当量_いも類 βカロテン当量_砂糖・甘味料類 βカロテン当量_豆類
βカロテン当量_緑黄色野菜 βカロテン当量_その他の野菜 βカロテン当量_果実類 βカロテン当量_魚介類 βカロテン当量_肉類 βカロテン当量_卵類 βカロテン当量_乳類 βカロテン当量_油脂類
βカロテン当量_菓子類 βカロテン当量_嗜好飲料類 βカロテン当量_調味料・香辛料類 レチノール当量_穀類 レチノール当量_いも類 レチノール当量_砂糖・甘味料類 レチノール当量_豆類
レチノール当量_緑黄色野菜 レチノール当量_その他の野菜 レチノール当量_果実類 レチノール当量_魚介類 レチノール当量_肉類 レチノール当量_卵類 レチノール当量_乳類 レチノール当量_油脂類
レチノール当量_菓子類 レチノール当量_嗜好飲料類 レチノール当量_調味料・香辛料類 ビタミンＤ_穀類 ビタミンＤ_いも類 ビタミンＤ_砂糖・甘味料類 ビタミンＤ_豆類 ビタミンＤ_緑黄色野菜
ビタミンＤ_その他の野菜 ビタミンＤ_果実類 ビタミンＤ_魚介類 ビタミンＤ_肉類 ビタミンＤ_卵類 ビタミンＤ_乳類 ビタミンＤ_油脂類 ビタミンＤ_菓子類 ビタミンＤ_嗜好飲料類
ビタミンＤ_調味料・香辛料類 αトコフェロール_穀類 αトコフェロール_いも類 αトコフェロール_砂糖・甘味料類 αトコフェロール_豆類 αトコフェロール_緑黄色野菜 αトコフェロール_その他の野菜
αトコフェロール_果実類 αトコフェロール_魚介類 αトコフェロール_肉類 αトコフェロール_卵類 αトコフェロール_乳類 αトコフェロール_油脂類 αトコフェロール_菓子類
αトコフェロール_嗜好飲料類 αトコフェロール_調味料・香辛料類 ビタミンＫ_穀類 ビタミンＫ_いも類 ビタミンＫ_砂糖・甘味料類 ビタミンＫ_豆類 ビタミンＫ_緑黄色野菜 ビタミンＫ_その他の野菜
ビタミンＫ_果実類 ビタミンＫ_魚介類 ビタミンＫ_肉類 ビタミンＫ_卵類 ビタミンＫ_乳類 ビタミンＫ_油脂類 ビタミンＫ_菓子類 ビタミンＫ_嗜好飲料類 ビタミンＫ_調味料・香辛料類
ビタミンＢ1_穀類 ビタミンＢ1_いも類 ビタミンＢ1_砂糖・甘味料類 ビタミンＢ1_豆類 ビタミンＢ1_緑黄色野菜 ビタミンＢ1_その他の野菜 ビタミンＢ1_果実類 ビタミンＢ1_魚介類
ビタミンＢ1_肉類 ビタミンＢ1_卵類 ビタミンＢ1_乳類 ビタミンＢ1_油脂類 ビタミンＢ1_菓子類 ビタミンＢ1_嗜好飲料類 ビタミンＢ1_調味料・香辛料類 ビタミンＢ2_穀類
ビタミンＢ2_いも類 ビタミンＢ2_砂糖・甘味料類 ビタミンＢ2_豆類 ビタミンＢ2_緑黄色野菜 ビタミンＢ2_その他の野菜 ビタミンＢ2_果実類 ビタミンＢ2_魚介類 ビタミンＢ2_肉類
ビタミンＢ2_卵類 ビタミンＢ2_乳類 ビタミンＢ2_油脂類 ビタミンＢ2_菓子類 ビタミンＢ2_嗜好飲料類 ビタミンＢ2_調味料・香辛料類 ナイアシン_穀類 ナイアシン_いも類
ナイアシン_砂糖・甘味料類 ナイアシン_豆類 ナイアシン_緑黄色野菜 ナイアシン_その他の野菜 ナイアシン_果実類 ナイアシン_魚介類 ナイアシン_肉類 ナイアシン_卵類 ナイアシン_乳類
ナイアシン_油脂類 ナイアシン_菓子類 ナイアシン_嗜好飲料類 ナイアシン_調味料・香辛料類 ビタミンＢ6_穀類 ビタミンＢ6_いも類 ビタミンＢ6_砂糖・甘味料類 ビタミンＢ6_豆類
ビタミンＢ6_緑黄色野菜 ビタミンＢ6_その他の野菜 ビタミンＢ6_果実類 ビタミンＢ6_魚介類 ビタミンＢ6_肉類 ビタミンＢ6_卵類 ビタミンＢ6_乳類 ビタミンＢ6_油脂類
ビタミンＢ6_菓子類 ビタミンＢ6_嗜好飲料類 ビタミンＢ6_調味料・香辛料類 ビタミンＢ12_穀類 ビタミンＢ12_いも類 ビタミンＢ12_砂糖・甘味料類 ビタミンＢ12_豆類
ビタミンＢ12_緑黄色野菜 ビタミンＢ12_その他の野菜 ビタミンＢ12_果実類 ビタミンＢ12_魚介類 ビタミンＢ12_肉類 ビタミンＢ12_卵類 ビタミンＢ12_乳類 ビタミンＢ12_油脂類
ビタミンＢ12_菓子類 ビタミンＢ12_嗜好飲料類 ビタミンＢ12_調味料・香辛料類 葉酸_穀類 葉酸_いも類 葉酸_砂糖・甘味料類 葉酸_豆類 葉酸_緑黄色野菜 葉酸_その他の野菜 葉酸_果実類
葉酸_魚介類 葉酸_肉類 葉酸_卵類 葉酸_乳類 葉酸_油脂類 葉酸_菓子類 葉酸_嗜好飲料類 葉酸_調味料・香辛料類 パントテン酸_穀類 パントテン酸_いも類 パントテン酸_砂糖・甘味料類
パントテン酸_豆類 パントテン酸_緑黄色野菜 パントテン酸_その他の野菜 パントテン酸_果実類 パントテン酸_魚介類 パントテン酸_肉類 パントテン酸_卵類 パントテン酸_乳類 パントテン酸_油脂類
パントテン酸_菓子類 パントテン酸_嗜好飲料類 パントテン酸_調味料・香辛料類 ビタミンＣ_穀類 ビタミンＣ_いも類 ビタミンＣ_砂糖・甘味料類 ビタミンＣ_豆類 ビタミンＣ_緑黄色野菜
ビタミンＣ_その他の野菜 ビタミンＣ_果実類 ビタミンＣ_魚介類 ビタミンＣ_肉類 ビタミンＣ_卵類 ビタミンＣ_乳類 ビタミンＣ_油脂類 ビタミンＣ_菓子類 ビタミンＣ_嗜好飲料類
ビタミンＣ_調味料・香辛料類
/CRITERIA=CI(.95).
t 検定
記録
出力の作成日付		02-MAR-2021 08:55:53
コメント
入力	データ	C:\Users\辻口博聖\Desktop\20210301 ビタミン類追加 1909102018睡眠追加（慢性疼痛、SF-36追加）志賀町コホートデータ_2011-2017_重複排除_BL_全質問表_20190415.sav
	アクティブ データセット	データセット1
	フィルタ	sf36回答数 >= 28.8 & P2.エネルギー >= 600 & P2.エネルギー < 4000 (FILTER)
	重み付け	<なし>
	分割ファイル	<なし>
	作業データファイル内の行数	3162
欠損値の取り扱い	欠損の定義	ユーザー欠損値は欠損として扱われています。
	使用されたケース	分析ごとの統計量は、その分析中のすべての変数に欠損データや範囲外のデータがないケースに基づいています。
シンタックス		T-TEST GROUPS=sex_bdhq01(0 1) /MISSING=ANALYSIS /VARIABLES=摂取重量_穀類 摂取重量_いも類 摂取重量_砂糖・甘味料類 摂取重量_豆類 摂取重量_緑黄色野菜 摂取重量_その他の野菜 摂取重量_果実類 摂取重量_魚介類 摂取重量_肉類 摂取重量_卵類 摂取重量_乳類 摂取重量_油脂類 摂取重量_菓子類 摂取重量_嗜好飲料類 摂取重量_調味料・香辛料類 レチノール_穀類 レチノール_いも類 レチノール_砂糖・甘味料類 レチノール_豆類 レチノール_緑黄色野菜 レチノール_その他の野菜 レチノール_果実類 レチノール_魚介類 レチノール_肉類 レチノール_卵類 レチノール_乳類 レチノール_油脂類 レチノール_菓子類 レチノール_嗜好飲料類 レチノール_調味料・香辛料類 βカロテン当量_穀類 βカロテン当量_いも類 βカロテン当量_砂糖…
リソース	プロセッサ時間	00:00:00.58
	経過時間	00:00:02.63
[データセット1] C:\Users\辻口博聖\Desktop\20210301 ビタミン類追加 1909102018睡眠追加（慢性疼痛、SF-36追加）志賀町コホートデータ_2011-2017_重複排除_BL_全質問表_20190415.sav
グループ統計量
	sex_bdhq01
	0				1
	度数	平均値	標準偏差	平均値の標準誤差	度数	平均値	標準偏差	平均値の標準誤差
摂取重量_穀類	1427	466.184	188.433	4.9882	1732	356.529	141.18	3.39234
摂取重量_いも類	1427	43.9821	43.5037	1.15163	1732	50.2406	43.0044	1.03333
摂取重量_砂糖・甘味料類	1427	5.36565	4.60461	0.121894	1732	4.9495	4.21152	0.101196
摂取重量_豆類	1427	67.3765	49.7682	1.31747	1732	65.0992	43.2932	1.04027
摂取重量_緑黄色野菜	1427	86.1683	68.9995	1.82656	1732	93.594	72.4403	1.74063
摂取重量_その他の野菜*	1427	151.758	96.314	2.54963	1732	152.003	92.4383	2.22115
摂取重量_果実類	1427	92.9233	95.9458	2.53988	1732	108.329	97.5095	2.343
摂取重量_魚介類	1427	97.1825	69.2735	1.83381	1732	83.1404	64.1952	1.54251
摂取重量_肉類	1427	66.4391	45.2071	1.19673	1732	56.0233	38.2174	0.918306
摂取重量_卵類	1427	42.2021	29.0268	0.7684	1732	34.6342	23.2336	0.558268
摂取重量_乳類	1427	111.85	112.241	2.97125	1732	128.548	106.013	2.54733
摂取重量_油脂類	1427	10.6503	5.904	0.156291	1732	8.94929	5.08041	0.122074
摂取重量_菓子類	1427	46.2484	45.1184	1.19438	1732	51.4311	45.6771	1.09755
摂取重量_嗜好飲料類	1427	734.615	456.416	12.0823	1732	480.356	323.652	7.77685
摂取重量_調味料・香辛料類	1427	338.459	171.859	4.54947	1732	249.683	132.693	3.1884
レチノール_穀類	1427	34.1324	31.2762	0.827945	1732	35.5481	28.2043	0.677706
レチノール_いも類	1427	0	.000a	0	1732	0	.000a	0
レチノール_砂糖・甘味料類	1427	0	.000a	0	1732	0	.000a	0
レチノール_豆類	1427	0	.000a	0	1732	0	.000a	0
レチノール_緑黄色野菜	1427	0	.000a	0	1732	0	.000a	0
レチノール_その他の野菜*	1427	0	.000a	0	1732	0	.000a	0
レチノール_果実類	1427	0	.000a	0	1732	0	.000a	0
レチノール_魚介類	1427	110.053	98.2174	2.60002	1732	93.3601	91.9369	2.2091
レチノール_肉類	1427	166.228	547.696	14.4987	1732	65.9441	196.551	4.72283
レチノール_卵類	1427	59.083	40.6375	1.07576	1732	48.4878	32.5271	0.781575
レチノール_乳類	1427	35.6179	37.3193	0.987921	1732	40.9195	35.3175	0.848626
レチノール_油脂類	1427	0	.000a	0	1732	0	.000a	0
レチノール_菓子類	1427	19.8141	24.1226	0.638575	1732	22.3873	23.6292	0.567773
レチノール_嗜好飲料類	1427	0	.000a	0	1732	0	.000a	0
レチノール_調味料・香辛料類	1427	1.96962	1.95246	0.0516856	1732	1.93577	1.78948	0.0429984
βカロテン当量_穀類	1427	6.58267	6.03183	0.159675	1732	6.8557	5.4394	0.1307
βカロテン当量_いも類	1427	1.88736	1.86683	0.049419	1732	2.15593	1.84541	0.0443423
βカロテン当量_砂糖・甘味料類	1427	0	.000a	0	1732	0	.000a	0
βカロテン当量_豆類	1427	0	.000a	0	1732	0	.000a	0
βカロテン当量_緑黄色野菜	1427	2788.63	2262.95	59.9049	1732	3134.44	2375.91	57.0895
βカロテン当量_その他の野菜*	1427	114.247	80.1185	2.1209	1732	111.872	77.6767	1.86645
βカロテン当量_果実類	1427	144.944	176.302	4.66709	1732	167.422	180.43	4.33546
βカロテン当量_魚介類	1427	3.83891	3.87203	0.102501	1732	2.94548	3.1151	0.0748511
βカロテン当量_肉類	1427	0.131876	0.456097	0.0120738	1732	0.0493488	0.163228	0.00392211
βカロテン当量_卵類	1427	7.17436	4.93456	0.130628	1732	5.88781	3.94971	0.0949056
βカロテン当量_乳類	1427	7.11882	8.68646	0.229949	1732	7.85656	7.99662	0.192147
βカロテン当量_油脂類	1427	0	.000a	0	1732	0	.000a	0
βカロテン当量_菓子類	1427	11.9146	14.6606	0.388096	1732	13.4495	14.341	0.344592
βカロテン当量_嗜好飲料類	1427	0	.000a	0	1732	0	.000a	0
βカロテン当量_調味料・香辛料類	1427	0	.000a	0	1732	0	.000a	0
レチノール当量_穀類	1427	35.0184	32.0881	0.849437	1732	36.4709	28.9364	0.695298
レチノール当量_いも類	1427	0.114386	0.113141	0.00299509	1732	0.130662	0.111843	0.00268741
レチノール当量_砂糖・甘味料類	1427	0	.000a	0	1732	0	.000a	0
レチノール当量_豆類	1427	0	.000a	0	1732	0	.000a	0
レチノール当量_緑黄色野菜	1427	232.423	188.616	4.99305	1732	261.245	198.032	4.7584
レチノール当量_その他の野菜*	1427	9.46352	6.6474	0.175971	1732	9.26604	6.44942	0.15497
レチノール当量_果実類	1427	12.1719	14.7434	0.390289	1732	14.0689	15.089	0.362566
レチノール当量_魚介類	1427	110.309	98.3128	2.60254	1732	93.553	92.0235	2.21118
レチノール当量_肉類	1427	166.228	547.696	14.4987	1732	65.9441	196.551	4.72283
レチノール当量_卵類	1427	63.3032	43.5402	1.1526	1732	51.9513	34.8504	0.837402
レチノール当量_乳類	1427	35.6179	37.3193	0.987921	1732	40.9195	35.3175	0.848626
レチノール当量_油脂類	1427	0	.000a	0	1732	0	.000a	0
レチノール当量_菓子類	1427	21.0855	25.6606	0.679291	1732	23.8245	25.1371	0.604005
レチノール当量_嗜好飲料類	1427	0	.000a	0	1732	0	.000a	0
レチノール当量_調味料・香辛料類	1427	1.96962	1.95246	0.0516856	1732	1.93577	1.78948	0.0429984
ビタミンＤ_穀類	1427	0.0504445	0.0462232	0.00122363	1732	0.0525368	0.0416833	0.00100159
ビタミンＤ_いも類	1427	0	.000a	0	1732	0	.000a	0
ビタミンＤ_砂糖・甘味料類	1427	0	.000a	0	1732	0	.000a	0
ビタミンＤ_豆類	1427	0	.000a	0	1732	0	.000a	0
ビタミンＤ_緑黄色野菜	1427	0	.000a	0	1732	0	.000a	0
ビタミンＤ_その他の野菜*	1427	0.204996	0.208738	0.00552572	1732	0.249565	0.225485	0.00541807
ビタミンＤ_果実類	1427	0	.000a	0	1732	0	.000a	0
ビタミンＤ_魚介類	1427	15.2336	12.0659	0.319408	1732	13.5267	11.5204	0.276818
ビタミンＤ_肉類	1427	0.108352	0.0802857	0.00212533	1732	0.0851503	0.0597296	0.00143521
ビタミンＤ_卵類	1427	0.759638	0.522483	0.0138312	1732	0.623415	0.418205	0.0100488
ビタミンＤ_乳類	1427	0.177619	0.250025	0.00661868	1732	0.215689	0.244082	0.00586493
ビタミンＤ_油脂類	1427	0	.000a	0	1732	0	.000a	0
ビタミンＤ_菓子類	1427	0.132612	0.157494	0.00416919	1732	0.150171	0.154833	0.00372039
ビタミンＤ_嗜好飲料類	1427	0	.000a	0	1732	0	.000a	0
ビタミンＤ_調味料・香辛料類	1427	0.0358112	0.0354992	0.000939738	1732	0.0351959	0.0325359	0.000781788
αトコフェロール_穀類	1427	0.477785	0.375684	0.00994515	1732	0.470342	0.339695	0.00816235
αトコフェロール_いも類	1427	0.142982	0.141427	0.00374386	1732	0.163328	0.139804	0.00335927
αトコフェロール_砂糖・甘味料類	1427	0	.000a	0	1732	0	.000a	0
αトコフェロール_豆類	1427	0.161082	0.126343	0.00334457	1732	0.154315	0.112467	0.00270242
αトコフェロール_緑黄色野菜	1427	1.14664	0.921369	0.0243906	1732	1.26541	0.963227	0.0231449
αトコフェロール_その他の野菜*	1427	0.213976	0.141313	0.00374084	1732	0.212646	0.132352	0.00318022
αトコフェロール_果実類	1427	0.37671	0.427189	0.0113086	1732	0.451155	0.437678	0.0105167
αトコフェロール_魚介類	1427	1.54362	1.1245	0.0297678	1732	1.31101	1.02482	0.0246248
αトコフェロール_肉類	1427	0.24351	0.165308	0.00437605	1732	0.203544	0.13732	0.0032996
αトコフェロール_卵類	1427	0.422021	0.290268	0.007684	1732	0.346342	0.232336	0.00558268
αトコフェロール_乳類	1427	0.122794	0.150989	0.003997	1732	0.135062	0.138563	0.00332945
αトコフェロール_油脂類	1427	1.36324	0.755712	0.0200053	1732	1.14551	0.650292	0.0156255
αトコフェロール_菓子類	1427	0.293507	0.345545	0.00914729	1732	0.331589	0.339597	0.00816
αトコフェロール_嗜好飲料類	1427	0	.000a	0	1732	0	.000a	0
αトコフェロール_調味料・香辛料類	1427	0.525284	0.449967	0.0119116	1732	0.500044	0.413068	0.00992539
ビタミンＫ_穀類	1427	1.25222	1.14744	0.030375	1732	1.30416	1.03474	0.0248632
ビタミンＫ_いも類	1427	0	.000a	0	1732	0	.000a	0
ビタミンＫ_砂糖・甘味料類	1427	0	.000a	0	1732	0	.000a	0
ビタミンＫ_豆類	1427	90.3362	105.066	2.78133	1732	84.9208	95.3434	2.29096
ビタミンＫ_緑黄色野菜	1427	93.8532	88.3098	2.33774	1732	100.465	92.0269	2.21127
ビタミンＫ_その他の野菜*	1427	53.5571	37.3971	0.98998	1732	52.0539	35.3398	0.849161
ビタミンＫ_果実類	1427	0.229979	0.505178	0.0133731	1732	0.229484	0.503605	0.0121008
ビタミンＫ_魚介類	1427	0.431023	0.35317	0.00934915	1732	0.372241	0.324004	0.00778532
ビタミンＫ_肉類	1427	9.83152	8.28149	0.219228	1732	8.25369	7.20925	0.173227
ビタミンＫ_卵類	1427	5.48627	3.77349	0.099892	1732	4.50244	3.02037	0.0725748
ビタミンＫ_乳類	1427	1.62648	1.94594	0.0515131	1732	1.87734	1.86566	0.044829
ビタミンＫ_油脂類	1427	18.1055	10.0368	0.265695	1732	15.2138	8.63669	0.207526
ビタミンＫ_菓子類	1427	1.51735	1.67571	0.0443595	1732	1.73379	1.67592	0.0402699
ビタミンＫ_嗜好飲料類	1427	1.59534	3.56693	0.0944239	1732	1.38183	3.2019	0.0769368
ビタミンＫ_調味料・香辛料類	1427	7.44107	6.09513	0.161351	1732	7.01596	5.59447	0.134427
ビタミンＢ1_穀類	1427	0.12344	0.0484885	0.00128359	1732	0.101762	0.0390228	0.000937659
ビタミンＢ1_いも類	1427	0.0430154	0.0425476	0.00112632	1732	0.0491364	0.0420592	0.00101062
ビタミンＢ1_砂糖・甘味料類	1427	0	.000a	0	1732	0	.000a	0
ビタミンＢ1_豆類	1427	0.0548634	0.0406466	0.001076	1732	0.053067	0.0352562	0.000847152
ビタミンＢ1_緑黄色野菜	1427	0.0549302	0.0462275	0.00122374	1732	0.0604592	0.0487589	0.0011716
ビタミンＢ1_その他の野菜*	1427	0.0667946	0.0429278	0.00113639	1732	0.0682578	0.0412585	0.000991378
ビタミンＢ1_果実類	1427	0.0350463	0.0373419	0.000988519	1732	0.0408004	0.0379556	0.000912014
ビタミンＢ1_魚介類	1427	0.0918972	0.0683762	0.00181006	1732	0.0789943	0.065324	0.00156963
ビタミンＢ1_肉類	1427	0.177552	0.122674	0.00324743	1732	0.149797	0.102527	0.00246357
ビタミンＢ1_卵類	1427	0.0253213	0.0174161	0.00046104	1732	0.0207805	0.0139402	0.000334961
ビタミンＢ1_乳類	1427	0.0455694	0.045371	0.00120107	1732	0.052243	0.0428084	0.00102862
ビタミンＢ1_油脂類	1427	0	.000a	0	1732	0	.000a	0
ビタミンＢ1_菓子類	1427	0.0240158	0.0235749	0.000624077	1732	0.0266175	0.0237547	0.000570789
ビタミンＢ1_嗜好飲料類	1427	0	.000a	0	1732	0	.000a	0
ビタミンＢ1_調味料・香辛料類	1427	0.00511568	0.0027234	7.2094e-05	1732	0.00421707	0.00227046	5.45556e-05
ビタミンＢ2_穀類	1427	0.0739801	0.0312641	0.000827625	1732	0.0631851	0.0265308	0.000637495
ビタミンＢ2_いも類	1427	0.0137665	0.0136168	0.000360465	1732	0.0157255	0.0134605	0.000323436
ビタミンＢ2_砂糖・甘味料類	1427	0	.000a	0	1732	0	.000a	0
ビタミンＢ2_豆類	1427	0.0964646	0.101439	0.00268529	1732	0.091091	0.0919396	0.00220917
ビタミンＢ2_緑黄色野菜	1427	0.075935	0.0665851	0.00176265	1732	0.0826458	0.0698977	0.00167954
ビタミンＢ2_その他の野菜*	1427	0.0484696	0.0325535	0.000861759	1732	0.0514027	0.0329473	0.000791674
ビタミンＢ2_果実類	1427	0.0179454	0.0185873	0.000492044	1732	0.0211616	0.018993	0.000456374
ビタミンＢ2_魚介類	1427	0.21414	0.156127	0.00413301	1732	0.185302	0.14384	0.00345624
ビタミンＢ2_肉類	1427	0.153787	0.150447	0.00398265	1732	0.115105	0.0860885	0.00206857
ビタミンＢ2_卵類	1427	0.181469	0.124815	0.00330412	1732	0.148927	0.0999045	0.00240055
ビタミンＢ2_乳類	1427	0.181909	0.183306	0.00485248	1732	0.208169	0.17329	0.00416389
ビタミンＢ2_油脂類	1427	0	.000a	0	1732	0	.000a	0
ビタミンＢ2_菓子類	1427	0.0528449	0.0590567	0.00156335	1732	0.0593504	0.0582324	0.00139923
ビタミンＢ2_嗜好飲料類	1427	0.136681	0.113719	0.00301038	1732	0.102164	0.0949683	0.00228194
ビタミンＢ2_調味料・香辛料類	1427	0.0158585	0.00852413	0.000225651	1732	0.0128837	0.00697343	0.000167561
ナイアシン_穀類	1427	1.3396	0.540945	0.0143199	1732	1.11788	0.445338	0.0107008
ナイアシン_いも類	1427	0.474539	0.469378	0.0124254	1732	0.542064	0.463991	0.011149
ナイアシン_砂糖・甘味料類	1427	0	.000a	0	1732	0	.000a	0
ナイアシン_豆類	1427	0.232808	0.215066	0.00569323	1732	0.221115	0.194164	0.00466546
ナイアシン_緑黄色野菜	1427	0.599949	0.489326	0.0129535	1732	0.663316	0.511569	0.0122922
ナイアシン_その他の野菜*	1427	0.896693	0.669701	0.0177284	1732	0.991607	0.697503	0.0167599
ナイアシン_果実類	1427	0.263971	0.269285	0.00712854	1732	0.309839	0.274268	0.00659023
ナイアシン_魚介類	1427	6.51091	4.70302	0.124499	1732	5.68278	4.33232	0.104099
ナイアシン_肉類	1427	3.92026	2.79774	0.0740621	1732	3.28602	2.3661	0.0568537
ナイアシン_卵類	1427	0.0422021	0.0290268	0.0007684	1732	0.0346342	0.0232336	0.000558268
ナイアシン_乳類	1427	0.136732	0.132902	0.0035182	1732	0.153265	0.123428	0.0029658
ナイアシン_油脂類	1427	0	.000a	0	1732	0	.000a	0
ナイアシン_菓子類	1427	0.222847	0.213513	0.00565213	1732	0.242998	0.216881	0.00521133
ナイアシン_嗜好飲料類	1427	3.45707	2.72959	0.072258	1732	2.37147	1.83256	0.0440337
ナイアシン_調味料・香辛料類	1427	0.187742	0.116442	0.00308246	1732	0.143981	0.0911516	0.00219023
ビタミンＢ6_穀類	1427	0.0993476	0.0420837	0.00111404	1732	0.0799549	0.0329001	0.000790539
ビタミンＢ6_いも類	1427	0.0791677	0.0783066	0.00207294	1732	0.090433	0.0774079	0.00185999
ビタミンＢ6_砂糖・甘味料類	1427	0	.000a	0	1732	0	.000a	0
ビタミンＢ6_豆類	1427	0.0629671	0.0526226	0.00139303	1732	0.0600959	0.0471999	0.00113414
ビタミンＢ6_緑黄色野菜	1427	0.0935706	0.0761	0.00201453	1732	0.103447	0.0798717	0.00191919
ビタミンＢ6_その他の野菜*	1427	0.143466	0.093374	0.0024718	1732	0.14437	0.0873455	0.00209878
ビタミンＢ6_果実類	1427	0.073196	0.0722346	0.0019122	1732	0.0874791	0.0739496	0.0017769
ビタミンＢ6_魚介類	1427	0.326188	0.239387	0.00633706	1732	0.28395	0.218385	0.00524747
ビタミンＢ6_肉類	1427	0.213003	0.147867	0.00391434	1732	0.179075	0.124096	0.00298184
ビタミンＢ6_卵類	1427	0.0337617	0.0232215	0.00061472	1732	0.0277073	0.0185869	0.000446614
ビタミンＢ6_乳類	1427	0.0357782	0.0377248	0.000998655	1732	0.0412084	0.0358113	0.000860491
ビタミンＢ6_油脂類	1427	0	.000a	0	1732	0	.000a	0
ビタミンＢ6_菓子類	1427	0.0210464	0.0201174	0.000532551	1732	0.0230397	0.0204455	0.000491275
ビタミンＢ6_嗜好飲料類	1427	0.12326	0.154667	0.00409435	1732	0.0358259	0.0743281	0.00178599
ビタミンＢ6_調味料・香辛料類	1427	0.0149376	0.00864917	0.000228961	1732	0.0117084	0.00683859	0.000164321
ビタミンＢ12_穀類	1427	0.0217658	0.0199444	0.00052797	1732	0.0226686	0.0179855	0.000432164
ビタミンＢ12_いも類	1427	0	.000a	0	1732	0	.000a	0
ビタミンＢ12_砂糖・甘味料類	1427	0	.000a	0	1732	0	.000a	0
ビタミンＢ12_豆類	1427	0	.000a	0	1732	0	.000a	0
ビタミンＢ12_緑黄色野菜	1427	0	.000a	0	1732	0	.000a	0
ビタミンＢ12_その他の野菜*	1427	0	.000a	0	1732	0	.000a	0
ビタミンＢ12_果実類	1427	0	.000a	0	1732	0	.000a	0
ビタミンＢ12_魚介類	1427	9.77112	7.21053	0.190878	1732	8.45338	6.49618	0.156093
ビタミンＢ12_肉類	1427	0.888706	1.39002	0.0367966	1732	0.577427	0.588612	0.0141435
ビタミンＢ12_卵類	1427	0.379819	0.261241	0.0069156	1732	0.311708	0.209102	0.00502441
ビタミンＢ12_乳類	1427	0.37437	0.383859	0.0101616	1732	0.428563	0.363721	0.00873966
ビタミンＢ12_油脂類	1427	0	.000a	0	1732	0	.000a	0
ビタミンＢ12_菓子類	1427	0.0554619	0.065394	0.00173112	1732	0.0628496	0.0643655	0.0015466
ビタミンＢ12_嗜好飲料類	1427	0.157506	0.266786	0.00706239	1732	0.0366807	0.138285	0.00332279
ビタミンＢ12_調味料・香辛料類	1427	0.0230208	0.0131591	0.000348349	1732	0.0199229	0.0116536	0.000280019
葉酸_穀類	1427	26.4141	12.7947	0.338703	1732	23.4092	11.1185	0.26716
葉酸_いも類	1427	10.8948	10.7763	0.285272	1732	12.4451	10.6526	0.255967
葉酸_砂糖・甘味料類	1427	0	.000a	0	1732	0	.000a	0
葉酸_豆類	1427	22.9114	22.4931	0.595439	1732	21.701	20.3533	0.489059
葉酸_緑黄色野菜	1427	63.2101	59.2674	1.56893	1732	69.8212	62.7557	1.50792
葉酸_その他の野菜*	1427	68.5685	45.257	1.19805	1732	67.7498	42.9457	1.03192
葉酸_果実類	1427	16.5947	19.7141	0.521872	1732	20.0975	20.2538	0.486667
葉酸_魚介類	1427	19.3931	15.2383	0.40339	1732	16.4517	14.4948	0.348287
葉酸_肉類	1427	15.8296	41.031	1.08618	1732	7.8899	15.1011	0.362856
葉酸_卵類	1427	18.1469	12.4815	0.330412	1732	14.8927	9.99045	0.240055
葉酸_乳類	1427	2.90502	4.15439	0.109975	1732	3.53989	4.05577	0.0974538
葉酸_油脂類	1427	0	.000a	0	1732	0	.000a	0
葉酸_菓子類	1427	5.82022	5.74526	0.152089	1732	6.41523	5.76297	0.138475
葉酸_嗜好飲料類	1427	35.1177	35.6006	0.942423	1732	23.9753	29.2047	0.701744
葉酸_調味料・香辛料類	1427	8.42027	5.27699	0.139693	1732	6.438	4.12749	0.0991772
パントテン酸 _穀類	1427	1.24203	0.484479	0.0128252	1732	0.976278	0.367268	0.00882488
パントテン酸 _いも類	1427	0.257045	0.25425	0.00673051	1732	0.293622	0.251331	0.00603911
パントテン酸 _砂糖・甘味料類	1427	0	.000a	0	1732	0	.000a	0
パントテン酸 _豆類	1427	0.530208	0.627585	0.0166135	1732	0.498026	0.569566	0.0136858
パントテン酸 _緑黄色野菜	1427	0.230374	0.180746	0.00478472	1732	0.255623	0.190393	0.00457486
パントテン酸 _その他の野菜*	1427	0.418282	0.268436	0.00710605	1732	0.432534	0.262651	0.0063111
パントテン酸 _果実類	1427	0.214198	0.223991	0.00592949	1732	0.252828	0.229028	0.00550319
パントテン酸 _魚介類	1427	0.870177	0.64719	0.0171325	1732	0.752307	0.614903	0.0147752
パントテン酸 _肉類	1427	0.978105	0.753705	0.0199521	1732	0.791109	0.580465	0.0139477
パントテン酸 _卵類	1427	0.611931	0.420889	0.0111418	1732	0.502196	0.336887	0.00809489
パントテン酸 _乳類	1427	0.614311	0.611045	0.0161756	1732	0.704847	0.576414	0.0138503
パントテン酸 _油脂類	1427	0	.000a	0	1732	0	.000a	0
パントテン酸 _菓子類	1427	0.272115	0.273259	0.00723374	1732	0.30062	0.272884	0.00655698
パントテン酸 _嗜好飲料類	1427	0.186058	0.227333	0.00601796	1732	0.0815028	0.130591	0.0031379
パントテン酸 _調味料・香辛料類	1427	0.0196962	0.0195246	0.000516856	1732	0.0193577	0.0178948	0.000429984
ビタミンＣ_穀類	1427	0	.000a	0	1732	0	.000a	0
ビタミンＣ_いも類	1427	11.7906	11.6623	0.308726	1732	13.4683	11.5285	0.277012
ビタミンＣ_砂糖・甘味料類	1427	0	.000a	0	1732	0	.000a	0
ビタミンＣ_豆類	1427	0	.000a	0	1732	0	.000a	0
ビタミンＣ_緑黄色野菜	1427	21.7025	18.0682	0.478302	1732	23.5813	19.056	0.457886
ビタミンＣ_その他の野菜*	1427	25.6514	17.364	0.459661	1732	25.225	16.3565	0.39302
ビタミンＣ_果実類	1427	24.1928	29.622	0.784156	1732	29.12	30.5305	0.733602
ビタミンＣ_魚介類	1427	0.628952	0.481267	0.0127401	1732	0.512655	0.430328	0.0103401
ビタミンＣ_肉類	1427	4.00755	3.32132	0.0879222	1732	3.2588	2.64488	0.0635525
ビタミンＣ_卵類	1427	0	.000a	0	1732	0	.000a	0
ビタミンＣ_乳類	1427	0.564416	0.82796	0.0219178	1732	0.6915	0.808166	0.019419
ビタミンＣ_油脂類	1427	0	.000a	0	1732	0	.000a	0
ビタミンＣ_菓子類	1427	0	.000a	0	1732	0	.000a	0
ビタミンＣ_嗜好飲料類	1427	8.53605	11.516	0.304852	1732	7.59603	10.2791	0.24699
ビタミンＣ_調味料・香辛料類	1427	0.0185688	0.018407	0.000487271	1732	0.0182497	0.0168705	0.000405372
a. 両グループの標準偏差が 0 なので、t は計算できません。
独立サンプルの検定
		等分散性のための Levene の検定		2 つの母平均の差の検定
		F 値	有意確率	t 値	自由度	有意確率 (両側)	平均値の差	差の標準誤差	差の 95% 信頼区間
									下限	上限
摂取重量_穀類	等分散を仮定する	96.3741	1.98505e-22	18.6776	3157	6.30864e-74	109.655	5.8709	98.1435	121.166
	等分散を仮定しない			18.1775	2593.13	1.35934e-69	109.655	6.03242	97.8258	121.483
摂取重量_いも類	等分散を仮定する	7.05448	0.00794648	-4.04939	3157	5.25855e-05	-6.2585	1.54554	-9.28886	-3.22813
	等分散を仮定しない			-4.04488	3029.03	5.36566e-05	-6.2585	1.54726	-9.29229	-3.2247
摂取重量_砂糖・甘味料類	等分散を仮定する	4.43856	0.0352146	2.64947	3157	0.00810206	0.416152	0.15707	0.108182	0.724121
	等分散を仮定しない			2.62679	2924.6	0.00866439	0.416152	0.158426	0.105514	0.726789
摂取重量_豆類	等分散を仮定する	12.0782	0.000517018	1.37486	3157	0.169271	2.27726	1.65635	-0.970374	5.52489
	等分散を仮定しない			1.3566	2846.82	0.175017	2.27726	1.67865	-1.01424	5.56876
摂取重量_緑黄色野菜	等分散を仮定する	3.78288	0.0518681	-2.92929	3157	0.00342168	-7.42573	2.53499	-12.3961	-2.45533
	等分散を仮定しない			-2.94308	3091.6	0.00327382	-7.42573	2.52311	-12.3729	-2.47858
摂取重量_その他の野菜*	等分散を仮定する	0.568748	0.450813	-0.0728421	3157	0.941936	-0.245336	3.36806	-6.84915	6.35847
	等分散を仮定しない			-0.0725538	2992.09	0.942166	-0.245336	3.38144	-6.87552	6.38485
摂取重量_果実類	等分散を仮定する	0.476103	0.490244	-4.45118	3157	8.83566e-06	-15.4052	3.46093	-22.1911	-8.61931
	等分散を仮定しない			-4.45813	3060.09	8.56483e-06	-15.4052	3.45553	-22.1806	-8.62981
摂取重量_魚介類	等分散を仮定する	20.2463	7.0542e-06	5.9031	3157	3.94594e-09	14.0421	2.37877	9.37803	18.7062
	等分散を仮定しない			5.85994	2943.75	5.14355e-09	14.0421	2.39629	9.34355	18.7407
摂取重量_肉類	等分散を仮定する	16.9659	3.90345e-05	7.01681	3157	2.76603e-12	10.4158	1.4844	7.50529	13.3263
	等分散を仮定しない			6.90493	2800	6.19055e-12	10.4158	1.50846	7.45799	13.3736
摂取重量_卵類	等分散を仮定する	95.1004	3.70632e-22	8.13837	3157	5.70182e-16	7.56794	0.929908	5.74465	9.39122
	等分散を仮定しない			7.96801	2707.33	2.3533e-15	7.56794	0.94979	5.70555	9.43032
摂取重量_乳類	等分散を仮定する	17.1271	3.58743e-05	-4.29001	3157	1.84025e-05	-16.6977	3.89223	-24.3293	-9.06616
	等分散を仮定しない			-4.26645	2970.57	2.04813e-05	-16.6977	3.91373	-24.3716	-9.02383
摂取重量_油脂類	等分散を仮定する	37.4219	1.06837e-09	8.70167	3157	5.17342e-18	1.701	0.19548	1.31772	2.08428
	等分散を仮定しない			8.57724	2829.2	1.57495e-17	1.701	0.198316	1.31214	2.08986
摂取重量_菓子類	等分散を仮定する	0.0327666	0.856367	-3.19128	3157	0.00143032	-5.18268	1.62401	-8.36691	-1.99846
	等分散を仮定しない			-3.19508	3055.99	0.00141216	-5.18268	1.62208	-8.36317	-2.0022
摂取重量_嗜好飲料類	等分散を仮定する	128.344	3.4282e-29	18.27	3157	5.75337e-71	254.259	13.9168	226.973	281.546
	等分散を仮定しない			17.6953	2498.98	4.15588e-66	254.259	14.3687	226.084	282.435
摂取重量_調味料・香辛料類	等分散を仮定する	101.547	1.57689e-23	16.3752	3157	6.57315e-58	88.7756	5.42136	78.1459	99.4053
	等分散を仮定しない			15.9798	2645.13	6.06984e-55	88.7756	5.5555	77.882	99.6692
レチノール_穀類	等分散を仮定する	10.1242	0.00147756	-1.33638	3157	0.18152	-1.4157	1.05935	-3.49278	0.661385
	等分散を仮定しない			-1.32315	2903.32	0.185888	-1.4157	1.06994	-3.51362	0.682225
レチノール_魚介類	等分散を仮定する	11.6612	0.000646234	4.92416	3157	8.90762e-07	16.6934	3.3901	10.0464	23.3404
	等分散を仮定しない			4.89288	2958.06	1.04692e-06	16.6934	3.41178	10.0037	23.3831
レチノール_肉類	等分散を仮定する	125.464	1.38366e-28	7.08658	3157	1.68818e-12	100.283	14.1512	72.537	128.03
	等分散を仮定しない			6.57662	1728.64	6.35728e-11	100.283	15.2485	70.376	130.191
レチノール_卵類	等分散を仮定する	95.1004	3.70632e-22	8.13837	3157	5.70182e-16	10.5951	1.30187	8.04251	13.1477
	等分散を仮定しない			7.96801	2707.33	2.3533e-15	10.5951	1.32971	7.98777	13.2025
レチノール_乳類	等分散を仮定する	3.93413	0.0474021	-4.09244	3157	4.37546e-05	-5.30157	1.29546	-7.84159	-2.76155
	等分散を仮定しない			-4.07073	2973.25	4.80879e-05	-5.30157	1.30236	-7.8552	-2.74794
レチノール_菓子類	等分散を仮定する	2.76027	0.0967315	-3.01732	3157	0.00257055	-2.57312	0.852781	-4.24518	-0.901054
	等分散を仮定しない			-3.01131	3018.02	0.00262283	-2.57312	0.854485	-4.24855	-0.897684
レチノール_調味料・香辛料類	等分散を仮定する	4.8961	0.0269887	0.507626	3157	0.611751	0.0338438	0.0666706	-0.0968784	0.164566
	等分散を仮定しない			0.503381	2927.66	0.614734	0.0338438	0.0672329	-0.0979847	0.165672
βカロテン当量_穀類	等分散を仮定する	10.1242	0.00147756	-1.33638	3157	0.18152	-0.273028	0.204303	-0.673608	0.127553
	等分散を仮定しない			-1.32315	2903.32	0.185888	-0.273028	0.206346	-0.677627	0.131572
βカロテン当量_いも類	等分散を仮定する	7.05448	0.00794648	-4.04939	3157	5.25855e-05	-0.268565	0.0663224	-0.398605	-0.138526
	等分散を仮定しない			-4.04488	3029.03	5.36566e-05	-0.268565	0.0663964	-0.398752	-0.138379
βカロテン当量_緑黄色野菜	等分散を仮定する	4.21497	0.0401509	-4.15926	3157	3.2778e-05	-345.807	83.1414	-508.824	-182.79
	等分散を仮定しない			-4.17886	3091.65	3.01087e-05	-345.807	82.7515	-508.06	-183.554
βカロテン当量_その他の野菜*	等分散を仮定する	0.618799	0.431553	0.843053	3157	0.399263	2.3747	2.81679	-3.14822	7.89763
	等分散を仮定しない			0.840537	3005.17	0.400674	2.3747	2.82522	-3.16486	7.91426
βカロテン当量_果実類	等分散を仮定する	1.93118	0.164727	-3.52077	3157	0.000436385	-22.4778	6.38433	-34.9956	-9.9599
	等分散を仮定しない			-3.52865	3067.32	0.000423825	-22.4778	6.37008	-34.9678	-9.98771
βカロテン当量_魚介類	等分散を仮定する	43.9401	3.96665e-11	7.18636	3157	8.26673e-13	0.89343	0.124323	0.649668	1.13719
	等分散を仮定しない			7.03923	2716.1	2.43844e-12	0.89343	0.126922	0.644557	1.1423
βカロテン当量_肉類	等分散を仮定する	125.427	1.40874e-28	7.00565	3157	2.99208e-12	0.0825271	0.0117801	0.0594297	0.105624
	等分散を仮定しない			6.50081	1726.99	1.04273e-10	0.0825271	0.0126949	0.0576281	0.107426
βカロテン当量_卵類	等分散を仮定する	95.1004	3.70632e-22	8.13837	3157	5.70182e-16	1.28655	0.158084	0.976591	1.59651
	等分散を仮定しない			7.96801	2707.33	2.3533e-15	1.28655	0.161464	0.969943	1.60316
βカロテン当量_乳類	等分散を仮定する	6.83471	0.0089828	-2.48164	3157	0.0131298	-0.737743	0.297281	-1.32063	-0.15486
	等分散を仮定しない			-2.46193	2934.15	0.0138764	-0.737743	0.299661	-1.32531	-0.150176
βカロテン当量_菓子類	等分散を仮定する	2.84889	0.091536	-2.96373	3157	0.00306202	-1.53491	0.517898	-2.55036	-0.519461
	等分散を仮定しない			-2.95743	3016.33	0.0031262	-1.53491	0.519001	-2.55254	-0.51728
レチノール当量_穀類	等分散を仮定する	10.1242	0.00147756	-1.33638	3157	0.18152	-1.45245	1.08685	-3.58345	0.678554
	等分散を仮定しない			-1.32315	2903.32	0.185888	-1.45245	1.09772	-3.60483	0.699934
レチノール当量_いも類	等分散を仮定する	7.05448	0.00794648	-4.04939	3157	5.25855e-05	-0.0162767	0.00401954	-0.0241579	-0.00839551
	等分散を仮定しない			-4.04488	3029.03	5.36566e-05	-0.0162767	0.00402402	-0.0241668	-0.00838659
レチノール当量_緑黄色野菜	等分散を仮定する	4.2152	0.0401456	-4.15914	3157	3.27954e-05	-28.8221	6.92981	-42.4095	-15.2347
	等分散を仮定しない			-4.17874	3091.65	3.01248e-05	-28.8221	6.89731	-42.3459	-15.2983
レチノール当量_その他の野菜*	等分散を仮定する	0.614331	0.43322	0.844674	3157	0.398357	0.197482	0.233797	-0.260928	0.655892
	等分散を仮定しない			0.842211	3006.08	0.399737	0.197482	0.234481	-0.262277	0.657241
レチノール当量_果実類	等分散を仮定する	1.95879	0.161741	-3.55297	3157	0.000386478	-1.89694	0.533903	-2.94378	-0.850112
	等分散を仮定しない			-3.56093	3067.35	0.000375156	-1.89694	0.53271	-2.94145	-0.85244
レチノール当量_魚介類	等分散を仮定する	11.6665	0.000644379	4.93781	3157	8.31053e-07	16.7557	3.39335	10.1023	23.4091
	等分散を仮定しない			4.90643	2958.02	9.77673e-07	16.7557	3.41505	10.0596	23.4518
レチノール当量_肉類	等分散を仮定する	125.464	1.38366e-28	7.08658	3157	1.68818e-12	100.283	14.1512	72.537	128.03
	等分散を仮定しない			6.57662	1728.64	6.35728e-11	100.283	15.2485	70.376	130.191
レチノール当量_卵類	等分散を仮定する	95.1004	3.70632e-22	8.13837	3157	5.70182e-16	11.3519	1.39486	8.61698	14.0868
	等分散を仮定しない			7.96801	2707.33	2.3533e-15	11.3519	1.42469	8.55832	14.1455
レチノール当量_乳類	等分散を仮定する	3.93413	0.0474021	-4.09244	3157	4.37546e-05	-5.30157	1.29546	-7.84159	-2.76155
	等分散を仮定しない			-4.07073	2973.25	4.80879e-05	-5.30157	1.30236	-7.8552	-2.74794
レチノール当量_菓子類	等分散を仮定する	2.75576	0.097004	-3.01925	3157	0.00255431	-2.739	0.90718	-4.51772	-0.960279
	等分散を仮定しない			-3.01324	3018.08	0.00260619	-2.739	0.908987	-4.5213	-0.956703
レチノール当量_調味料・香辛料類	等分散を仮定する	4.8961	0.0269887	0.507626	3157	0.611751	0.0338438	0.0666706	-0.0968784	0.164566
	等分散を仮定しない			0.503381	2927.66	0.614734	0.0338438	0.0672329	-0.0979847	0.165672
ビタミンＤ_穀類	等分散を仮定する	10.1242	0.00147756	-1.33638	3157	0.18152	-0.00209227	0.00156562	-0.00516201	0.000977465
	等分散を仮定しない			-1.32315	2903.32	0.185888	-0.00209227	0.00158128	-0.00519281	0.00100826
ビタミンＤ_その他の野菜*	等分散を仮定する	8.79608	0.00304141	-5.71654	3157	1.1884e-08	-0.0445695	0.00779659	-0.0598564	-0.0292826
	等分散を仮定しない			-5.75923	3114.49	9.27275e-09	-0.0445695	0.0077388	-0.0597432	-0.0293959
ビタミンＤ_魚介類	等分散を仮定する	12.5095	0.000410719	4.05655	3157	5.10089e-05	1.70694	0.420787	0.881899	2.53199
	等分散を仮定しない			4.03848	2985.23	5.51537e-05	1.70694	0.42267	0.878189	2.5357
ビタミンＤ_肉類	等分散を仮定する	42.2325	9.38369e-11	9.30188	3157	2.50346e-20	0.0232017	0.00249431	0.0183111	0.0280924
	等分散を仮定しない			9.04714	2580.95	2.81426e-19	0.0232017	0.00256454	0.018173	0.0282305
ビタミンＤ_卵類	等分散を仮定する	95.1004	3.70632e-22	8.13837	3157	5.70182e-16	0.136223	0.0167383	0.103404	0.169042
	等分散を仮定しない			7.96801	2707.33	2.3533e-15	0.136223	0.0170962	0.1027	0.169746
ビタミンＤ_乳類	等分散を仮定する	0.265775	0.606216	-4.31495	3157	1.6454e-05	-0.0380699	0.0088228	-0.0553689	-0.0207709
	等分散を仮定しない			-4.30494	3013.84	1.72358e-05	-0.0380699	0.00884332	-0.0554095	-0.0207304
ビタミンＤ_菓子類	等分散を仮定する	1.95894	0.161725	-3.14767	3157	0.00166113	-0.0175596	0.00557861	-0.0284977	-0.00662155
	等分散を仮定しない			-3.14249	3022.44	0.00169137	-0.0175596	0.0055878	-0.0285159	-0.00660334
ビタミンＤ_調味料・香辛料類	等分散を仮定する	4.8961	0.0269887	0.507626	3157	0.611751	0.000615341	0.00121219	-0.00176143	0.00299211
	等分散を仮定しない			0.503381	2927.66	0.614734	0.000615341	0.00122242	-0.00178154	0.00301222
αトコフェロール_穀類	等分散を仮定する	13.5616	0.000234729	0.584158	3157	0.559156	0.00744318	0.0127417	-0.0175397	0.0324261
	等分散を仮定しない			0.578522	2907.4	0.562956	0.00744318	0.0128658	-0.0177839	0.0326703
αトコフェロール_いも類	等分散を仮定する	7.05448	0.00794648	-4.04939	3157	5.25855e-05	-0.0203459	0.00502442	-0.0301973	-0.0104944
	等分散を仮定しない			-4.04488	3029.03	5.36566e-05	-0.0203459	0.00503003	-0.0302085	-0.0104832
αトコフェロール_豆類	等分散を仮定する	11.2217	0.000817941	1.59152	3157	0.111593	0.00676726	0.00425207	-0.00156985	0.0151044
	等分散を仮定しない			1.57381	2883.35	0.11564	0.00676726	0.00429991	-0.00166394	0.0151985
αトコフェロール_緑黄色野菜	等分散を仮定する	4.21089	0.0402475	-3.51736	3157	0.000442012	-0.118776	0.0337687	-0.184987	-0.0525657
	等分散を仮定しない			-3.53247	3087.81	0.000417725	-0.118776	0.0336242	-0.184704	-0.0528484
αトコフェロール_その他の野菜*	等分散を仮定する	1.682	0.194754	0.272488	3157	0.785264	0.00132948	0.00487903	-0.00823692	0.0108959
	等分散を仮定しない			0.270772	2958.87	0.786585	0.00132948	0.00490996	-0.0082978	0.0109568
αトコフェロール_果実類	等分散を仮定する	5.4748	0.0193546	-4.80938	3157	1.58487e-06	-0.0744453	0.0154792	-0.104796	-0.044095
	等分散を仮定しない			-4.82066	3068.45	1.50045e-06	-0.0744453	0.015443	-0.104725	-0.0441657
αトコフェロール_魚介類	等分散を仮定する	19.062	1.30603e-05	6.07508	3157	1.38718e-09	0.232609	0.0382891	0.157535	0.307683
	等分散を仮定しない			6.02102	2919.26	1.9498e-09	0.232609	0.0386329	0.156859	0.30836
αトコフェロール_肉類	等分散を仮定する	19.8376	8.72328e-06	7.42247	3157	1.47042e-13	0.0399655	0.00538439	0.0294082	0.0505227
	等分散を仮定しない			7.29214	2770.63	3.96177e-13	0.0399655	0.00548062	0.029219	0.050712
αトコフェロール_卵類	等分散を仮定する	95.1004	3.70632e-22	8.13837	3157	5.70182e-16	0.0756794	0.00929908	0.0574465	0.0939122
	等分散を仮定しない			7.96801	2707.33	2.3533e-15	0.0756794	0.0094979	0.0570555	0.0943032
αトコフェロール_乳類	等分散を仮定する	6.83801	0.00896626	-2.37794	3157	0.0174687	-0.0122682	0.00515917	-0.0223839	-0.00215255
	等分散を仮定しない			-2.35835	2929.54	0.0184219	-0.0122682	0.00520204	-0.0224682	-0.00206819
αトコフェロール_油脂類	等分散を仮定する	37.4219	1.06837e-09	8.70167	3157	5.17342e-18	0.217728	0.0250214	0.168668	0.266788
	等分散を仮定しない			8.57724	2829.2	1.57495e-17	0.217728	0.0253844	0.167954	0.267502
αトコフェロール_菓子類	等分散を仮定する	2.01488	0.155862	-3.11191	3157	0.00187543	-0.0380819	0.0122375	-0.0620761	-0.0140877
	等分散を仮定しない			-3.1067	3022.05	0.00190947	-0.0380819	0.012258	-0.0621167	-0.014047
αトコフェロール_調味料・香辛料類	等分散を仮定する	5.03036	0.0249758	1.64135	3157	0.100824	0.0252399	0.0153775	-0.00491099	0.0553908
	等分散を仮定しない			1.62788	2930.02	0.103658	0.0252399	0.0155048	-0.00516148	0.0556413
ビタミンＫ_穀類	等分散を仮定する	10.1242	0.00147756	-1.33638	3157	0.18152	-0.0519382	0.0388647	-0.128141	0.0242644
	等分散を仮定しない			-1.32315	2903.32	0.185888	-0.0519382	0.0392533	-0.128905	0.025029
ビタミンＫ_豆類	等分散を仮定する	11.9643	0.000549466	1.517	3157	0.129366	5.41546	3.56984	-1.58398	12.4149
	等分散を仮定しない			1.50289	2912.83	0.132977	5.41546	3.60337	-1.64995	12.4809
ビタミンＫ_緑黄色野菜	等分散を仮定する	5.61291	0.0178884	-2.04642	3157	0.0407982	-6.61138	3.23071	-12.9459	-0.276872
	等分散を仮定しない			-2.05458	3084.89	0.040004	-6.61138	3.21788	-12.9208	-0.301975
ビタミンＫ_その他の野菜*	等分散を仮定する	1.94823	0.162875	1.15883	3157	0.246613	1.5032	1.29717	-1.04019	4.04659
	等分散を仮定しない			1.15252	2971.26	0.2492	1.5032	1.30428	-1.05417	4.06058
ビタミンＫ_果実類	等分散を仮定する	0.000767717	0.977897	0.0274768	3157	0.978081	0.000495402	0.0180298	-0.034856	0.0358468
	等分散を仮定しない			0.0274685	3038.86	0.978088	0.000495402	0.0180353	-0.0348671	0.0358579
ビタミンＫ_魚介類	等分散を仮定する	15.3677	9.03684e-05	4.87182	3157	1.16019e-06	0.0587817	0.0120656	0.0351244	0.082439
	等分散を仮定しない			4.83153	2929.09	1.42456e-06	0.0587817	0.0121663	0.0349264	0.0826369
ビタミンＫ_肉類	等分散を仮定する	17.3405	3.20811e-05	5.72268	3157	1.14666e-08	1.57783	0.275714	1.03723	2.11842
	等分散を仮定しない			5.64703	2847.98	1.79348e-08	1.57783	0.279408	1.02996	2.12569
ビタミンＫ_卵類	等分散を仮定する	95.1004	3.70632e-22	8.13837	3157	5.70182e-16	0.983832	0.120888	0.746805	1.22086
	等分散を仮定しない			7.96801	2707.33	2.3533e-15	0.983832	0.123473	0.741721	1.22594
ビタミンＫ_乳類	等分散を仮定する	0.53343	0.465223	-3.68862	3157	0.000229279	-0.250865	0.0680107	-0.384215	-0.117516
	等分散を仮定しない			-3.67365	2990.7	0.000243306	-0.250865	0.0682879	-0.384761	-0.11697
ビタミンＫ_油脂類	等分散を仮定する	37.4219	1.06837e-09	8.70167	3157	5.17342e-18	2.8917	0.332316	2.24013	3.54328
	等分散を仮定しない			8.57724	2829.2	1.57495e-17	2.8917	0.337137	2.23064	3.55276
ビタミンＫ_菓子類	等分散を仮定する	0.0334886	0.854811	-3.61259	3157	0.000307876	-0.21644	0.0599126	-0.333911	-0.0989681
	等分散を仮定しない			-3.61264	3042.56	0.000308002	-0.21644	0.0599118	-0.333911	-0.0989679
ビタミンＫ_嗜好飲料類	等分散を仮定する	3.05801	0.080437	1.77124	3157	0.0766166	0.213508	0.120541	-0.0228391	0.449854
	等分散を仮定しない			1.75294	2896.32	0.0797178	0.213508	0.1218	-0.025315	0.45233
ビタミンＫ_調味料・香辛料類	等分散を仮定する	5.38347	0.0203919	2.04104	3157	0.0413294	0.425116	0.208284	0.0167311	0.833502
	等分散を仮定しない			2.02426	2929.8	0.0430341	0.425116	0.210011	0.0133325	0.8369
ビタミンＢ1_穀類	等分散を仮定する	71.4248	4.33609e-17	13.922	3157	8.36938e-43	0.0216779	0.0015571	0.0186248	0.0247309
	等分散を仮定しない			13.6374	2716.68	5.21292e-41	0.0216779	0.00158959	0.0185609	0.0247948
ビタミンＢ1_いも類	等分散を仮定する	7.05448	0.00794648	-4.04939	3157	5.25855e-05	-0.00612095	0.00151157	-0.00908471	-0.00315719
	等分散を仮定しない			-4.04488	3029.03	5.36566e-05	-0.00612095	0.00151326	-0.00908807	-0.00315383
ビタミンＢ1_豆類	等分散を仮定する	11.9911	0.000541657	1.32977	3157	0.183691	0.00179639	0.0013509	-0.000852348	0.00444512
	等分散を仮定しない			1.31174	2842.14	0.189714	0.00179639	0.00136947	-0.000888865	0.00448164
ビタミンＢ1_緑黄色野菜	等分散を仮定する	6.29398	0.0121646	-3.24683	3157	0.00117919	-0.00552902	0.0017029	-0.00886792	-0.00219012
	等分散を仮定しない			-3.26357	3095.65	0.00111213	-0.00552902	0.00169416	-0.00885081	-0.00220723
ビタミンＢ1_その他の野菜*	等分散を仮定する	1.11034	0.292088	-0.973975	3157	0.330144	-0.00146319	0.00150228	-0.00440874	0.00148237
	等分散を仮定しない			-0.970253	2993.94	0.331999	-0.00146319	0.00150805	-0.0044201	0.00149373
ビタミンＢ1_果実類	等分散を仮定する	1.33582	0.24786	-4.27155	3157	1.99848e-05	-0.00575415	0.00134709	-0.0083954	-0.0031129
	等分散を仮定しない			-4.27828	3060.23	1.94115e-05	-0.00575415	0.00134497	-0.00839128	-0.00311702
ビタミンＢ1_魚介類	等分散を仮定する	15.2293	9.72011e-05	5.40931	3157	6.79875e-08	0.0129029	0.00238531	0.00822595	0.0175798
	等分散を仮定しない			5.38552	2986.02	7.78414e-08	0.0129029	0.00239584	0.00820519	0.0176005
ビタミンＢ1_肉類	等分散を仮定する	18.0774	2.18255e-05	6.92675	3157	5.19647e-12	0.0277545	0.00400686	0.0198982	0.0356108
	等分散を仮定しない			6.80901	2780.88	1.1995e-11	0.0277545	0.00407615	0.0197619	0.0357471
ビタミンＢ1_卵類	等分散を仮定する	95.1004	3.70632e-22	8.13837	3157	5.70182e-16	0.00454076	0.000557945	0.00344679	0.00563473
	等分散を仮定しない			7.96801	2707.33	2.3533e-15	0.00454076	0.000569874	0.00342333	0.00565819
ビタミンＢ1_乳類	等分散を仮定する	17.0481	3.73881e-05	-4.24396	3157	2.25931e-05	-0.00667359	0.00157249	-0.0097568	-0.00359038
	等分散を仮定しない			-4.22022	2969.12	2.51375e-05	-0.00667359	0.00158134	-0.00977421	-0.00357297
ビタミンＢ1_菓子類	等分散を仮定する	0.0291617	0.864417	-3.07403	3157	0.00212992	-0.00260173	0.000846358	-0.0042612	-0.000942264
	等分散を仮定しない			-3.07629	3050.88	0.00211455	-0.00260173	0.000845738	-0.00426001	-0.000943459
ビタミンＢ1_調味料・香辛料類	等分散を仮定する	54.5018	1.97643e-13	10.1135	3157	1.10028e-23	0.000898603	8.88518e-05	0.00072439	0.00107282
	等分散を仮定しない			9.93927	2776.69	6.74309e-23	0.000898603	9.04094e-05	0.000721327	0.00107588
ビタミンＢ2_穀類	等分散を仮定する	58.6076	2.54108e-14	10.497	3157	2.32078e-25	0.0107951	0.00102839	0.00877868	0.0128115
	等分散を仮定しない			10.3333	2806.3	1.3661e-24	0.0107951	0.00104468	0.00874664	0.0128435
ビタミンＢ2_いも類	等分散を仮定する	7.05448	0.00794648	-4.04939	3157	5.25855e-05	-0.00195893	0.00048376	-0.00290745	-0.00101042
	等分散を仮定しない			-4.04488	3029.03	5.36566e-05	-0.00195893	0.000484299	-0.00290852	-0.00100934
ビタミンＢ2_豆類	等分散を仮定する	11.6779	0.000640471	1.56008	3157	0.11884	0.00537368	0.00344448	-0.00137997	0.0121273
	等分散を仮定しない			1.54539	2911	0.122362	0.00537368	0.00347724	-0.00144442	0.0121918
ビタミンＢ2_緑黄色野菜	等分散を仮定する	6.3056	0.0120853	-2.74347	3157	0.00611379	-0.00671088	0.00244613	-0.0115071	-0.00191471
	等分散を仮定しない			-2.75635	3091.5	0.00587933	-0.00671088	0.0024347	-0.0114847	-0.00193709
ビタミンＢ2_その他の野菜*	等分散を仮定する	1.44103	0.230063	-2.5036	3157	0.0123439	-0.00293312	0.00117156	-0.00523023	-0.000636021
	等分散を仮定しない			-2.50651	3055.69	0.0122446	-0.00293312	0.0011702	-0.00522759	-0.000638658
ビタミンＢ2_果実類	等分散を仮定する	1.69557	0.192964	-4.78236	3157	1.8118e-06	-0.00321618	0.000672508	-0.00453477	-0.00189758
	等分散を仮定しない			-4.79235	3065.74	1.72684e-06	-0.00321618	0.000671107	-0.00453204	-0.00190031
ビタミンＢ2_魚介類	等分散を仮定する	19.1776	1.22975e-05	5.39504	3157	7.35639e-08	0.0288382	0.00534532	0.0183576	0.0393188
	等分散を仮定しない			5.35259	2935.28	9.33865e-08	0.0288382	0.00538771	0.0182741	0.0394023
ビタミンＢ2_肉類	等分散を仮定する	51.2642	9.99852e-13	9.0519	3157	2.39978e-19	0.0386817	0.00427332	0.030303	0.0470605
	等分散を仮定しない			8.61928	2169.12	1.27614e-17	0.0386817	0.00448782	0.0298809	0.0474826
ビタミンＢ2_卵類	等分散を仮定する	95.1004	3.70632e-22	8.13837	3157	5.70182e-16	0.0325421	0.0039986	0.024702	0.0403823
	等分散を仮定しない			7.96801	2707.33	2.3533e-15	0.0325421	0.0040841	0.0245339	0.0405504
ビタミンＢ2_乳類	等分散を仮定する	15.822	7.11511e-05	-4.12922	3157	3.73428e-05	-0.0262599	0.00635954	-0.0387292	-0.0137907
	等分散を仮定しない			-4.10689	2971.8	4.11831e-05	-0.0262599	0.00639411	-0.0387972	-0.0137226
ビタミンＢ2_菓子類	等分散を仮定する	0.825747	0.363575	-3.10491	3157	0.00192025	-0.00650551	0.00209523	-0.0106137	-0.00239735
	等分散を仮定しない			-3.1007	3026.03	0.00194843	-0.00650551	0.00209808	-0.0106193	-0.0023917
ビタミンＢ2_嗜好飲料類	等分散を仮定する	39.8988	3.04972e-10	9.29593	3157	2.64364e-20	0.0345161	0.00371303	0.0272359	0.0417963
	等分散を仮定しない			9.13723	2779.56	1.20222e-19	0.0345161	0.00377752	0.027109	0.0419231
ビタミンＢ2_調味料・香辛料類	等分散を仮定する	62.7492	3.22507e-15	10.7888	3157	1.12793e-26	0.00297483	0.000275733	0.0024342	0.00351547
	等分散を仮定しない			10.5843	2744.7	1.09398e-25	0.00297483	0.000281061	0.00242372	0.00352594
ナイアシン_穀類	等分散を仮定する	58.0542	3.34946e-14	12.635	3157	9.78274e-36	0.221717	0.0175479	0.18731	0.256123
	等分散を仮定しない			12.4027	2755.42	2.05715e-34	0.221717	0.0178764	0.186664	0.256769
ナイアシン_いも類	等分散を仮定する	7.05448	0.00794648	-4.04939	3157	5.25855e-05	-0.0675253	0.0166754	-0.100221	-0.0348295
	等分散を仮定しない			-4.04488	3029.03	5.36566e-05	-0.0675253	0.016694	-0.100258	-0.0347925
ナイアシン_豆類	等分散を仮定する	10.7249	0.00106844	1.60439	3157	0.108728	0.0116938	0.00728859	-0.0025971	0.0259846
	等分散を仮定しない			1.58868	2905.06	0.112241	0.0116938	0.00736067	-0.0027389	0.0261264
ナイアシン_緑黄色野菜	等分散を仮定する	4.38327	0.0363729	-3.53327	3157	0.000416334	-0.0633668	0.0179343	-0.0985308	-0.0282027
	等分散を仮定しない			-3.54846	3087.84	0.000393257	-0.0633668	0.0178575	-0.0983806	-0.0283529
ナイアシン_その他の野菜*	等分散を仮定する	4.54978	0.0329998	-3.87523	3157	0.000108691	-0.094914	0.0244925	-0.142937	-0.0468912
	等分散を仮定しない			-3.89047	3084.38	0.000102163	-0.094914	0.0243965	-0.142749	-0.0470789
ナイアシン_果実類	等分散を仮定する	0.644719	0.422068	-4.71638	3157	2.50487e-06	-0.0458682	0.0097253	-0.0649368	-0.0267997
	等分散を仮定しない			-4.72474	3062.37	2.40789e-06	-0.0458682	0.0097081	-0.0649033	-0.0268332
ナイアシン_魚介類	等分散を仮定する	18.8461	1.46153e-05	5.14344	3157	2.86209e-07	0.828127	0.161006	0.512439	1.14382
	等分散を仮定しない			5.10291	2935.09	3.55783e-07	0.828127	0.162285	0.509923	1.14633
ナイアシン_肉類	等分散を仮定する	17.1032	3.63253e-05	6.90268	3157	6.14248e-12	0.634236	0.0918825	0.45408	0.814391
	等分散を仮定しない			6.79288	2800.65	1.33733e-11	0.634236	0.0933678	0.451159	0.817312
ナイアシン_卵類	等分散を仮定する	95.1004	3.70632e-22	8.13837	3157	5.70182e-16	0.00756794	0.000929908	0.00574465	0.00939122
	等分散を仮定しない			7.96801	2707.33	2.3533e-15	0.00756794	0.00094979	0.00570555	0.00943032
ナイアシン_乳類	等分散を仮定する	13.5413	0.000237272	-3.61861	3157	0.000300837	-0.0165327	0.0045688	-0.0254908	-0.00757458
	等分散を仮定しない			-3.5929	2946.88	0.000332368	-0.0165327	0.00460149	-0.0255551	-0.00751023
ナイアシン_菓子類	等分散を仮定する	0.00835697	0.927167	-2.6172	3157	0.00890778	-0.0201513	0.00769957	-0.035248	-0.00505464
	等分散を仮定しない			-2.62116	3059.55	0.00880655	-0.0201513	0.00768794	-0.0352254	-0.00507726
ナイアシン_嗜好飲料類	等分散を仮定する	126.92	6.83217e-29	13.3075	3157	2.35764e-39	1.0856	0.0815783	0.925652	1.24556
	等分散を仮定しない			12.8295	2408.19	1.7078e-36	1.0856	0.0846179	0.919673	1.25154
ナイアシン_調味料・香辛料類	等分散を仮定する	90.0942	4.32733e-21	11.8444	3157	1.06887e-31	0.043761	0.00369467	0.0365168	0.0510052
	等分散を仮定しない			11.5728	2668.95	2.9479e-30	0.043761	0.00378136	0.0363463	0.0511757
ビタミンＢ6_穀類	等分散を仮定する	63.3028	2.44829e-15	14.5312	3157	2.33317e-46	0.0193927	0.00133456	0.016776	0.0220094
	等分散を仮定しない			14.1964	2666.68	3.75867e-44	0.0193927	0.00136603	0.0167141	0.0220713
ビタミンＢ6_いも類	等分散を仮定する	7.05448	0.00794648	-4.04939	3157	5.25855e-05	-0.0112653	0.00278197	-0.01672	-0.00581064
	等分散を仮定しない			-4.04488	3029.03	5.36566e-05	-0.0112653	0.00278508	-0.0167261	-0.00580447
ビタミンＢ6_豆類	等分散を仮定する	10.7118	0.00107599	1.61517	3157	0.106373	0.00287119	0.00177764	-0.000614247	0.00635663
	等分散を仮定しない			1.59836	2895.09	0.110071	0.00287119	0.00179633	-0.000651029	0.00639341
ビタミンＢ6_緑黄色野菜	等分散を仮定する	4.99078	0.0255524	-3.53316	3157	0.000416509	-0.00987658	0.0027954	-0.0153576	-0.00439561
	等分散を仮定しない			-3.54969	3091.35	0.000391428	-0.00987658	0.00278238	-0.0153321	-0.00442109
ビタミンＢ6_その他の野菜*	等分散を仮定する	1.76181	0.184495	-0.280709	3157	0.778952	-0.000904396	0.00322183	-0.00722149	0.0054127
	等分散を仮定しない			-0.278908	2957.14	0.780335	-0.000904396	0.00324263	-0.00726244	0.00545365
ビタミンＢ6_果実類	等分散を仮定する	1.91057	0.166998	-5.45935	3157	5.14874e-08	-0.0142831	0.00261626	-0.0194128	-0.00915333
	等分散を仮定しない			-5.47173	3067.65	4.81514e-08	-0.0142831	0.00261034	-0.0194013	-0.00916488
ビタミンＢ6_魚介類	等分散を仮定する	20.1012	7.60648e-06	5.17929	3157	2.36708e-07	0.0422382	0.00815521	0.0262481	0.0582282
	等分散を仮定しない			5.13369	2920.75	3.02757e-07	0.0422382	0.00822765	0.0261056	0.0583708
ビタミンＢ6_肉類	等分散を仮定する	17.9718	2.30634e-05	7.01157	3157	2.8699e-12	0.0339286	0.00483894	0.0244408	0.0434164
	等分散を仮定しない			6.89506	2787.83	6.63426e-12	0.0339286	0.00492071	0.02428	0.0435772
ビタミンＢ6_卵類	等分散を仮定する	95.1004	3.70632e-22	8.13837	3157	5.70182e-16	0.00605435	0.000743926	0.00459572	0.00751298
	等分散を仮定しない			7.96801	2707.33	2.3533e-15	0.00605435	0.000759832	0.00456444	0.00754426
ビタミンＢ6_乳類	等分散を仮定する	14.9263	0.000114038	-4.14007	3157	3.56282e-05	-0.00543026	0.00131164	-0.00800201	-0.00285852
	等分散を仮定しない			-4.11933	2977.44	3.90325e-05	-0.00543026	0.00131824	-0.00801502	-0.00284551
ビタミンＢ6_菓子類	等分散を仮定する	6.06762e-06	0.998035	-2.74682	3157	0.00605181	-0.0019933	0.000725675	-0.00341614	-0.000570454
	等分散を仮定しない			-2.75111	3060.11	0.0059743	-0.0019933	0.000724542	-0.00341393	-0.000572658
ビタミンＢ6_嗜好飲料類	等分散を仮定する	620.594	3.26898e-125	20.7926	3157	4.23564e-90	0.0874339	0.00420505	0.079189	0.0956788
	等分散を仮定しない			19.5736	1961.79	4.5006e-78	0.0874339	0.00446693	0.0786735	0.0961944
ビタミンＢ6_調味料・香辛料類	等分散を仮定する	83.2011	1.28676e-19	11.7165	3157	4.56877e-31	0.00322924	0.000275614	0.00268884	0.00376964
	等分散を仮定しない			11.4584	2686.2	1.0341e-29	0.00322924	0.000281824	0.00267663	0.00378186
ビタミンＢ12_穀類	等分散を仮定する	10.1242	0.00147756	-1.33638	3157	0.18152	-0.000902774	0.000675534	-0.0022273	0.000421757
	等分散を仮定しない			-1.32315	2903.32	0.185888	-0.000902774	0.000682289	-0.00224059	0.000435046
ビタミンＢ12_魚介類	等分散を仮定する	22.2375	2.51365e-06	5.3981	3157	7.23334e-08	1.31774	0.244112	0.839106	1.79638
	等分散を仮定しない			5.34417	2901.88	9.78712e-08	1.31774	0.246575	0.83426	1.80122
ビタミンＢ12_肉類	等分散を仮定する	85.1472	4.93305e-20	8.44606	3157	4.53137e-17	0.311279	0.0368549	0.239017	0.383541
	等分散を仮定しない			7.89625	1845.3	4.89111e-15	0.311279	0.0394211	0.233964	0.388594
ビタミンＢ12_卵類	等分散を仮定する	95.1004	3.70632e-22	8.13837	3157	5.70182e-16	0.0681114	0.00836917	0.0517019	0.084521
	等分散を仮定しない			7.96801	2707.33	2.3533e-15	0.0681114	0.00854811	0.0513499	0.0848729
ビタミンＢ12_乳類	等分散を仮定する	14.1581	0.000171129	-4.06441	3157	4.93273e-05	-0.0541926	0.0133334	-0.0803357	-0.0280495
	等分散を仮定しない			-4.04334	2974.95	5.40334e-05	-0.0541926	0.0134029	-0.0804726	-0.0279126
ビタミンＢ12_菓子類	等分散を仮定する	1.68946	0.193767	-3.18735	3157	0.00144985	-0.00738769	0.00231782	-0.0119323	-0.00284311
	等分散を仮定しない			-3.18247	3023.87	0.00147504	-0.00738769	0.00232137	-0.0119393	-0.00283607
ビタミンＢ12_嗜好飲料類	等分散を仮定する	500.707	4.60147e-103	16.3678	3157	7.35225e-58	0.120826	0.00738192	0.106352	0.135299
	等分散を仮定しない			15.4805	2044.66	3.35975e-51	0.120826	0.00780501	0.105519	0.136132
ビタミンＢ12_調味料・香辛料類	等分散を仮定する	22.5037	2.19042e-06	7.01273	3157	2.84669e-12	0.0030979	0.000441754	0.00223175	0.00396406
	等分散を仮定しない			6.93131	2875.28	5.12688e-12	0.0030979	0.000446943	0.00222154	0.00397426
葉酸_穀類	等分散を仮定する	40.2704	2.52743e-10	7.06006	3157	2.03785e-12	3.00485	0.425613	2.17035	3.83936
	等分散を仮定しない			6.96556	2845.13	4.04704e-12	3.00485	0.431387	2.15899	3.85071
葉酸_いも類	等分散を仮定する	7.05448	0.00794648	-4.04939	3157	5.25855e-05	-1.5503	0.382847	-2.30095	-0.799643
	等分散を仮定しない			-4.04488	3029.03	5.36566e-05	-1.5503	0.383274	-2.3018	-0.798793
葉酸_豆類	等分散を仮定する	11.1311	0.000858757	1.586	3157	0.112839	1.21037	0.763157	-0.285966	2.7067
	等分散を仮定しない			1.57081	2908.52	0.116335	1.21037	0.770536	-0.300484	2.72122
葉酸_緑黄色野菜	等分散を仮定する	8.71169	0.00318504	-3.02136	3157	0.00253664	-6.61113	2.18813	-10.9014	-2.32082
	等分散を仮定しない			-3.03807	3098.93	0.00240083	-6.61113	2.17609	-10.8779	-2.3444
葉酸_その他の野菜*	等分散を仮定する	0.944869	0.331103	0.520373	3157	0.60284	0.818659	1.57322	-2.26597	3.90329
	等分散を仮定しない			0.517747	2976.94	0.604673	0.818659	1.58119	-2.28169	3.919
葉酸_果実類	等分散を仮定する	8.50737	0.00356205	-4.89592	3157	1.02758e-06	-3.50275	0.715443	-4.90553	-2.09997
	等分散を仮定しない			-4.90871	3071.22	9.64613e-07	-3.50275	0.713579	-4.90189	-2.10361
葉酸_魚介類	等分散を仮定する	15.1661	0.000100496	5.54575	3157	3.16822e-08	2.94133	0.530376	1.90142	3.98125
	等分散を仮定しない			5.51904	2980.18	3.70097e-08	2.94133	0.532942	1.89636	3.9863
葉酸_肉類	等分散を仮定する	119.529	2.46314e-27	7.46323	3157	1.08567e-13	7.93974	1.06385	5.85384	10.0256
	等分散を仮定しない			6.93317	1744.15	5.77413e-12	7.93974	1.14518	5.69366	10.1858
葉酸_卵類	等分散を仮定する	95.1004	3.70632e-22	8.13837	3157	5.70182e-16	3.25421	0.39986	2.4702	4.03823
	等分散を仮定しない			7.96801	2707.33	2.3533e-15	3.25421	0.40841	2.45339	4.05504
葉酸_乳類	等分散を仮定する	0.243722	0.621565	-4.33057	3157	1.53355e-05	-0.634865	0.146601	-0.922308	-0.347422
	等分散を仮定しない			-4.32053	3013.87	1.60686e-05	-0.634865	0.146942	-0.922981	-0.34675
葉酸_菓子類	等分散を仮定する	0.00846034	0.92672	-2.89196	3157	0.00385462	-0.595011	0.205747	-0.998422	-0.191601
	等分散を仮定しない			-2.89282	3045.88	0.00384506	-0.595011	0.205685	-0.998307	-0.191715
葉酸_嗜好飲料類	等分散を仮定する	55.2578	1.35418e-13	9.66374	3157	8.58583e-22	11.1424	1.15301	8.88169	13.4032
	等分散を仮定しない			9.48298	2749.39	5.15721e-21	11.1424	1.17499	8.83847	13.4464
葉酸_調味料・香辛料類	等分散を仮定する	90.9688	2.81589e-21	11.843	3157	1.08517e-31	1.98227	0.167379	1.65409	2.31046
	等分散を仮定しない			11.5707	2667.54	3.02184e-30	1.98227	0.171319	1.64634	2.31821
パントテン酸 _穀類	等分散を仮定する	89.7866	5.03355e-21	17.5216	3157	1.14085e-65	0.26575	0.015167	0.236012	0.295489
	等分散を仮定しない			17.0703	2613.38	5.02488e-62	0.26575	0.015568	0.235224	0.296277
パントテン酸 _いも類	等分散を仮定する	7.05448	0.00794648	-4.04939	3157	5.25855e-05	-0.0365767	0.00903264	-0.0542871	-0.0188663
	等分散を仮定しない			-4.04488	3029.03	5.36566e-05	-0.0365767	0.00904271	-0.0543072	-0.0188462
パントテン酸 _豆類	等分散を仮定する	12.0379	0.000528284	1.50918	3157	0.131354	0.0321825	0.0213245	-0.00962886	0.0739938
	等分散を仮定しない			1.49515	2912.98	0.134984	0.0321825	0.0215246	-0.0100225	0.0743874
パントテン酸 _緑黄色野菜	等分散を仮定する	4.40839	0.0358417	-3.79502	3157	0.000150401	-0.025249	0.00665318	-0.038294	-0.012204
	等分散を仮定しない			-3.81411	3094.52	0.000139341	-0.025249	0.00661988	-0.0382288	-0.0122692
パントテン酸 _その他の野菜*	等分散を仮定する	0.0590646	0.807996	-1.50271	3157	0.133015	-0.0142517	0.00948402	-0.0328472	0.00434378
	等分散を仮定しない			-1.49955	3016.64	0.133836	-0.0142517	0.009504	-0.0328867	0.00438327
パントテン酸 _果実類	等分散を仮定する	1.94268	0.163476	-4.76502	3157	1.97363e-06	-0.0386307	0.00810714	-0.0545264	-0.0227349
	等分散を仮定しない			-4.77526	3066.4	1.8789e-06	-0.0386307	0.00808975	-0.0544925	-0.0227688
パントテン酸 _魚介類	等分散を仮定する	15.576	8.09808e-05	5.23583	3157	1.74997e-07	0.11787	0.0225121	0.0737299	0.16201
	等分散を仮定しない			5.21004	2978.63	2.01667e-07	0.11787	0.0226236	0.0735104	0.162229
パントテン酸 _肉類	等分散を仮定する	25.8136	3.97889e-07	7.87331	3157	4.70915e-15	0.186996	0.0237507	0.140428	0.233565
	等分散を仮定しない			7.68144	2640.75	2.20064e-14	0.186996	0.0243439	0.139261	0.234731
パントテン酸 _卵類	等分散を仮定する	95.1004	3.70632e-22	8.13837	3157	5.70182e-16	0.109735	0.0134837	0.0832975	0.136173
	等分散を仮定しない			7.96801	2707.33	2.3533e-15	0.109735	0.013772	0.0827305	0.13674
パントテン酸 _乳類	等分散を仮定する	16.9782	3.87838e-05	-4.27549	3157	1.96365e-05	-0.0905361	0.0211756	-0.132055	-0.0490168
	等分散を仮定しない			-4.25149	2968.84	2.18898e-05	-0.0905361	0.0212951	-0.132291	-0.0487814
パントテン酸 _菓子類	等分散を仮定する	0.0114103	0.914939	-2.92	3157	0.00352507	-0.0285049	0.00976195	-0.0476453	-0.00936451
	等分散を仮定しない			-2.91962	3040.85	0.00353039	-0.0285049	0.00976325	-0.0476482	-0.00936169
パントテン酸 _嗜好飲料類	等分散を仮定する	260.738	2.0305e-56	16.1742	3157	1.35987e-56	0.104556	0.00646436	0.0918808	0.11723
	等分散を仮定しない			15.4054	2174.41	6.6529e-51	0.104556	0.00678692	0.0912461	0.117865
パントテン酸 _調味料・香辛料類	等分散を仮定する	4.8961	0.0269887	0.507626	3157	0.611751	0.000338438	0.000666706	-0.000968784	0.00164566
	等分散を仮定しない			0.503381	2927.66	0.614734	0.000338438	0.000672329	-0.000979847	0.00165672
ビタミンＣ_いも類	等分散を仮定する	7.05448	0.00794648	-4.04939	3157	5.25855e-05	-1.67776	0.414324	-2.49013	-0.865388
	等分散を仮定しない			-4.04488	3029.03	5.36566e-05	-1.67776	0.414786	-2.49105	-0.864469
ビタミンＣ_緑黄色野菜	等分散を仮定する	6.01868	0.014209	-2.82291	3157	0.00478881	-1.87879	0.665552	-3.18375	-0.573834
	等分散を仮定しない			-2.83744	3095.58	0.00457721	-1.87879	0.662142	-3.17707	-0.58051
ビタミンＣ_その他の野菜*	等分散を仮定する	1.25072	0.2635	0.7092	3157	0.478253	0.426441	0.601298	-0.752534	1.60542
	等分散を仮定しない			0.705122	2966.86	0.480789	0.426441	0.604776	-0.759382	1.61226
ビタミンＣ_果実類	等分散を仮定する	8.00701	0.00468909	-4.57515	3157	4.94201e-06	-4.9272	1.07695	-7.03879	-2.81561
	等分散を仮定しない			-4.58852	3074.39	4.64271e-06	-4.9272	1.07381	-7.03266	-2.82174
ビタミンＣ_魚介類	等分散を仮定する	25.4967	4.68277e-07	7.16441	3157	9.68015e-13	0.116297	0.0162326	0.0844694	0.148124
	等分散を仮定しない			7.08773	2890.28	1.70612e-12	0.116297	0.0164082	0.0841239	0.14847
ビタミンＣ_肉類	等分散を仮定する	38.0835	7.64139e-10	7.05271	3157	2.14665e-12	0.748752	0.106165	0.540593	0.956912
	等分散を仮定しない			6.90183	2698.53	6.3743e-12	0.748752	0.108486	0.536028	0.961477
ビタミンＣ_乳類	等分散を仮定する	0.215308	0.642671	-4.34999	3157	1.40453e-05	-0.127083	0.0292146	-0.184365	-0.0698017
	等分散を仮定しない			-4.33984	3013.66	1.47276e-05	-0.127083	0.0292829	-0.1845	-0.0696666
ビタミンＣ_嗜好飲料類	等分散を仮定する	9.0384	0.00266449	2.42218	3157	0.0154835	0.940016	0.388086	0.17909	1.70094
	等分散を仮定しない			2.39586	2887.57	0.0166447	0.940016	0.39235	0.170702	1.70933
ビタミンＣ_調味料・香辛料類	等分散を仮定する	4.8961	0.0269887	0.507626	3157	0.611751	0.000319066	0.000628545	-0.000913332	0.00155146
	等分散を仮定しない			0.503381	2927.66	0.614734	0.000319066	0.000633845	-0.000923762	0.00156189
